# Supplementary material for: Spatiotemporal dynamics and risk factors for human Leptospirosis in Brazil
Source: Sci Rep. 2018 Oct 11;8:15170. doi: 10.1038/s41598-018-33381-3 (PMC6181921; doi:10.1038/s41598-018-33381-3)
Supplement: Supplementary file 6 — Supplementary-Analysis [file 41598_2018_33381_MOESM6_ESM.zip]

Archive with 29 entries (29 files):
- 33381 Supplementary zip-file/README
- 33381 Supplementary zip-file/data/covariates.csv
- 33381 Supplementary zip-file/data/cases.csv
- 33381 Supplementary zip-file/code/lepto-data.R
- 33381 Supplementary zip-file/code/lepto-causality.R
- 33381 Supplementary zip-file/data/br_adj
- 33381 Supplementary zip-file/code/covariates.R
- 33381 Supplementary zip-file/data/pop2000.csv
- 33381 Supplementary zip-file/data/pop.csv
- 33381 Supplementary zip-file/code/lepto-RR.R
- 33381 Supplementary zip-file/code/lepto-lethality.R
- 33381 Supplementary zip-file/data/deaths.csv
- 33381 Supplementary zip-file/data/brasil/br_adj
- 33381 Supplementary zip-file/data/brasil/BRUFE250GC_SIR.cpg
- 33381 Supplementary zip-file/data/brasil/BRUFE250GC_SIR.prj
- 33381 Supplementary zip-file/data/brasil/BRUFE250GC_SIR.dbf
- 33381 Supplementary zip-file/data/brasil/BRUFE250GC_SIR.shx
- 33381 Supplementary zip-file/data/covariates/soil.csv
- 33381 Supplementary zip-file/data/covariates/hh-ipea.csv
- 33381 Supplementary zip-file/data/brasil/BRUFE250GC_SIR.shp
- 33381 Supplementary zip-file/data/covariates/temperature-max.csv
- 33381 Supplementary zip-file/data/covariates/waste-pnad.csv
- 33381 Supplementary zip-file/data/covariates/covariates.R
- 33381 Supplementary zip-file/data/covariates/dengue.csv
- 33381 Supplementary zip-file/data/covariates/precipitation.csv
- 33381 Supplementary zip-file/data/covariates/illiterates-ipea.csv
- 33381 Supplementary zip-file/data/covariates/hh-poverty-ipea.csv
- 33381 Supplementary zip-file/data/covariates/dengue.pdf
- 33381 Supplementary zip-file/data/covariates/temperature-min.csv
