# Supplementary material for: Spatiotemporal dynamics and risk factors for human Leptospirosis in Brazil
Source: Sci Rep. 2018 Oct 11;8:15170. doi: 10.1038/s41598-018-33381-3 (PMC6181921; doi:10.1038/s41598-018-33381-3)
Supplement: Supplementary file 6 — Supplementary-Analysis [file 41598_2018_33381_MOESM6_ESM.zip › 33381 Supplementary zip-file/README]

Spatiotemporal dynamics and risk factors for human Leptospirosis in Brazil

Oswaldo Santos Baquero, PhD 1, Gustavo Machado, PhD 2

baquero@usp.br

1 Department of Preventive Veterinary Medicine and Animal Health, School of Veterinary Medicine and Animal Science, University of São Paulo, Av. Prof. Orlando Marques de Paiva, 87, Cidade Universitária, São Paulo, SP CEP: 05508-270, Brazil
2 Department of Population Health and Pathobiology, College of Veterinary Medicine, North Carolina State University, 1060 William Moore Drive Raleigh, NC, 27607. USA.


Run code in the following order:

* covariates.R
* lepto-data.R
* lepto-RR.R
* lepto-lethality.R
* lepto-causality.R
