# Supplementary material for: Spatiotemporal dynamics and risk factors for human Leptospirosis in Brazil
Source: Sci Rep. 2018 Oct 11;8:15170. doi: 10.1038/s41598-018-33381-3 (PMC6181921; doi:10.1038/s41598-018-33381-3)
Supplement: Supplementary file 6 — Supplementary-Analysis [file 41598_2018_33381_MOESM6_ESM.zip › 33381 Supplementary zip-file/data/covariates.csv]

state_id	state	year	hh_urban	hh_poverty	illiterates	hh_collected_waste	dengue_cases	precipitation_min	precipitation_max	precipitation_range	precipitation_mean	precipitation_std	precipitation_sum	temp_min_min	temp_min_max	temp_min_range	temp_min_mean	temp_min_std	temp_min_sum	temp_max_min	temp_max_max	temp_max_range	temp_max_mean	temp_max_std	temp_max_sum	soil_min	soil_max	soil_range	soil_mean	soil_std	soil_sum
AC	Acre	2002	2.0359435977357525	0.6871346877988521	0.10137905870007001	-0.7785195793899916	-0.41233073717378776	0.9478976457828358	1.390069074219772	0.9361160481578015	1.6239660244184053	2.0039471912129407	-0.23593734180751097	1.241693206709949	-0.2071887713098722	-1.68745395684184	0.4683874377527171	-1.730010979566937	-0.4014545249858119	1.4595007089317864	0.07538543334859438	-1.779792235953067	0.6675811742930501	-1.6896541346830516	-0.42538358053554154	0.7798018288004336	0.1466797687274629	-0.13632071184317793	0.6381220227019064	0.2282480133104574	-0.2738187559477702
AC	Acre	2003	2.0359435977357525	0.9662552546257177	0.6682788466110615	0.09647443127640068	-0.39894964510781317	0.9865803159955523	0.8253876191143064	0.24021070492686683	1.254326547110792	0.9453898563436366	-0.27079775139462725	1.1640147610457103	-0.3824313307718783	-1.703231152249677	0.3757201658324995	-1.6429837194828592	-0.4061675442801042	1.426379288973624	-0.0764500781029116	-1.8429069229332369	0.571245939994556	-1.7267764215828727	-0.42852771508668314	1.366611989568087	0.16505926401990456	-0.33655878319947546	0.7608056559609561	-0.12271525877406875	-0.252727287942534
AC	Acre	2004	-1.0050487456286235	1.295808575047776	0.845842565455891	-1.686988042117287	0.5629078395607837	1.1516123512524274	0.16473682803756493	-0.6631821653177011	0.8382788370085857	-0.4467154995214094	-0.3100348849006281	1.1060609462652828	-0.38558885120826497	-1.6327427149529474	0.24426119502551982	-1.5903292648553555	-0.41285349326853465	1.336507146355283	-0.1588015382023001	-1.7868894697289661	0.41850058218048053	-1.6892252596432338	-0.43351293164943433	1.3893021821080729	0.034875563958454245	-0.4832435117413572	0.8411260582504398	-0.05115527779849496	-0.23891880262630347
AC	Acre	2005	-0.950420140658005	1.0207960484572902	1.27832617802954	-1.7704578334953984	-0.09933496423114889	0.30685208610995396	-0.3034858602056847	-0.5870893513005281	0.1310655676565281	-0.44707402556396497	-0.37673161452430354	1.1975669696027997	-0.26520826734796976	-1.6696409945013155	0.40492479039817514	-1.601544452322515	-0.40468220897199847	1.436275324359826	-0.09703794092191578	-1.8695215499730673	0.5714912897992862	-1.722918769197691	-0.42851970760308644	0.8015963553315909	-0.10778934035646014	-0.4145968476362257	0.44317571158512997	0.063806080092012	-0.30733344536668306
AC	Acre	2006	-0.7724741609606299	0.6351209629944425	0.7598555272294865	-1.3898541508445121	-0.6138823906241292	0.9903644900909627	0.7885375142368307	0.19385877521077813	1.0268654751685355	1.006761783653745	-0.2922494268702375	1.213705303740449	-0.2975728826067846	-1.710703342997719	0.3740795584242432	-1.6487138188798969	-0.4062509849947406	1.3964892285970256	-0.058068053632236376	-1.7927193405152702	0.527832994496141	-1.6605753880056309	-0.42994460231570675	1.2325607246079453	0.13614710733150004	-0.3170492665871772	0.8186648205023689	0.01045193583890876	-0.24278028308081825
AC	Acre	2007	-0.8636072412860943	0.7177236216974567	0.49769112104158014	-0.6859691563517336	-0.5403932162757846	1.0202174182249393	0.20609377967909193	-0.5164532485782144	0.6025625166256181	-0.35616497230722743	-0.33226510672617765	1.147340330939817	-0.4199269202920354	-1.7065392737443184	0.2736151812095077	-1.659168628288031	-0.4113605616683661	1.3474129794901448	-0.04446535808271358	-1.721747001843778	0.48389334021766306	-1.5713589793847065	-0.4313786799373073	1.1441883986906978	0.10597103122502291	-0.3159871441542298	0.6741559754133343	-0.07090278210825365	-0.26762388765214457
AC	Acre	2008	-0.7175291106797482	0.4047375778645373	0.37959492930906186	-0.7508829947327345	-0.12562936124936983	1.1638058027972717	0.5274054808940335	-0.24382246547613326	0.9461459835811806	0.2586481842468018	-0.2998620189106288	1.131479286894647	-0.4230844454647078	-1.6887263114037936	0.23625937674745173	-1.6951708149935572	-0.41326046255085036	1.281574060127396	-0.21872693612379704	-1.7592609522366263	0.34383496364365207	-1.626645670291758	-0.43594982579949587	1.2921224784579937	0.0656309360435747	-0.4142055395126796	0.6554597771730448	-0.20207258491814928	-0.27083809194478475
AC	Acre	2009	-0.6310229493859457	0.2703673136163286	0.5939515199250658	-0.3329350727502484	4.213754192828774	1.4110385103640832	0.7434690418243584	-0.17272862603543304	1.335482975257906	0.007628665204674578	-0.2631439521580762	1.234169378937807	-0.1211462517970633	-1.622563879373414	0.41851064510715347	-1.6902637681812152	-0.4039912379156996	1.4203204927875888	-0.12828738296323383	-1.8710423858039147	0.5230578970712022	-1.701048282296437	-0.4301004492754086	1.1862846758478747	0.2017655902424354	-0.23006701158201404	0.9066924127779808	0.10615092178981801	-0.22764679656255796
AC	Acre	2010	-0.42465737175136675	0.22831143787608715	0.4502070242116812	-0.265543187168914	7.823959826745675	0.7319894912911824	0.717753500850371	0.3026918551179768	1.1787024559346975	1.0681416206317995	-0.2779298000643544	1.3053407312359284	-0.11680465527667569	-1.7088295117726158	0.5352764347245017	-1.7641792260853173	-0.3980525781403638	1.499690722824643	0.11288476026882636	-1.804379081783712	0.7192346479182714	-1.6645288612354903	-0.4236977435601161	0.936244731083707	0.06484098640727949	-0.2817756143747619	0.6030193557480273	-3.963130294646002e-4	-0.27985351977242445
AC	Acre	2011	-0.21829179411678898	0.18625556213584593	0.3064625284982966	-0.1981513015875796	3.799199435493617	0.5736848749665148	-0.13602895274923196	-0.5880168718547114	0.3425418384443193	-0.5748349272210053	-0.356787453018311	1.3199632083130566	0.07099623594349064	-1.6060464051364844	0.48755306371914797	-1.719565840248866	-0.4004797689070944	1.4152714967737332	0.23825015860016988	-1.6119933491815077	0.6546443095321312	-1.436189911238897	-0.42580580643987836	1.4181127541752718	-0.09251698114272566	-0.6292574266446519	0.551753327706688	-0.4565017220414503	-0.2886670491342292
AC	Acre	2012	-0.4497371003186065	-0.07381657546106729	0.17217305232715252	-0.4104811593201697	-0.12152180029769309	0.4389262307069749	-0.390665824345212	-0.78845765429740855	0.21896014752809378	-0.6892285950446246	-0.3684423454966551	1.2838044641020818	-0.044396902047948154	-1.6351948889941943	0.4482322263394352	-1.6966437306283726	-0.4024796108857623	1.37104228461568	0.017665882598796614	-1.7085664244403216	0.5372443798659312	-1.5392441950061992	-0.42963743884380806	0.8699654861979389	0.12645705803830568	-0.19155108976028282	0.6508558788620843	0.2608366305046459	-0.2716295828157212
AC	Acre	2013	-0.838393755729382	0.00705564085445445	0.33905413798929435	-0.7249174593803339	-0.09430124737858413	0.5427807865206635	-0.15180291721873876	-0.5836322296107616	0.30047970146789654	-0.5156197045270574	-0.360754300164146	1.2130398060544016	-0.1821797493516316	-1.6354724936314453	0.3687881773303081	-1.6751816589025486	-0.40652010244149317	1.3829395573467589	-0.15943655621605393	-1.8456029499773146	0.47715295902863086	-1.6995358925041428	-0.4315986685911749	1.1347839112406901	0.18896840613445282	-0.22436508995210275	0.8096009714628166	0.0032842246578553276	-0.24433851781507837
AC	Acre	2014	-0.6866605825584978	-0.1485696516560617	0.11637206905416135	-0.8885701945274129	5.660864527200947	1.1242822058487247	0.39829756081622847	-0.36690563352177913	1.088125445604203	-0.25565328905115436	-0.28647204709440843	1.2882411202227178	0.035689378628159615	-1.5891125237909955	0.48524270133944924	-1.587559355086804	-0.4005972733582508	1.3939555490903577	-0.15301955668963976	-1.8550044805956594	0.48171727673536735	-1.7162301276762888	-0.4314497009384193	1.1949427748079142	0.23146769656713512	-0.20178100797865317	0.7845396092256138	0.1600708720624262	-0.24864700518839794
AL	Alagoas	2002	-1.3685565611954413	2.5628689118209658	2.7566604091264484	-1.2324002001896455	-0.2239330389448706	-1.0415267680911473	-0.5029393431751659	0.1816444150230422	-0.7135038825790834	1.7272486234779354	-0.6093323999999525	0.45392801994658055	-0.21034629174625885	-0.7036694881403085	0.3346065709540044	-0.8674308528767934	-0.7192923450424886	-0.022884758725864443	-0.6576896453665271	-0.42472751066797687	-0.5467170903584866	-0.3552000230905195	-0.7634226362369138	-0.8149305430794361	-0.15729285131893284	0.13821004427931724	-0.17034110696385335	0.6521551740076997	-0.592045526931552
AL	Alagoas	2003	-1.2516638518759158	2.546497575294553	2.643656148479612	-1.0856879266519928	-0.311140623814339	-1.1886890939396804	-0.7502857270312223	-9.446109738478282e-4	-0.9099449713394954	1.4329101148747292	-0.6126879836021156	0.5649553282627676	0.024099835101559986	-0.6914548853227224	0.4988133326010831	-0.9136211533490153	-0.717779670586934	0.08738533185996578	-0.4301201976839882	-0.40622400816072185	-0.3708642873965915	-0.2878509222430567	-0.7623830826416429	-0.8165725964496943	-0.41034005105752436	-0.12978027232651498	-0.4047204118712909	0.5960981558240719	-0.5993438155072025
AL	Alagoas	2004	-1.3944693004684225	2.2774779579021125	2.5127456633984684	-1.1216018686117302	-0.4155947704559091	-1.0278616948847394	-0.5395243388580554	0.12824573716566573	-0.7559144960045472	1.6892001654684587	-0.6100568531227347	0.46734890336941626	-0.07378339788841246	-0.6324176384728448	0.38318677388238104	-0.8028706425024666	-0.7188448236748921	-0.009555407116588279	-0.6779098691960898	-0.45539769982201156	-0.5228559219199125	-0.3703021779885306	-0.7632815809728907	-0.8167218740222948	-0.26862308630616427	0.020705738196393424	-0.31834250799509506	0.6654025064026995	-0.5966541118755967
AL	Alagoas	2005	-1.3738647506590853	2.0542223167192573	2.4772845654362508	-1.1736979060872879	-0.5272118518133456	-0.9710343967815969	-0.6558764532178127	-0.051536635564639555	-0.7833405044451661	1.4081713749882268	-0.6105253409681859	0.5647519823576265	-0.025236472632046432	-0.7230092761383962	0.49346187086234633	-0.7818192164115527	-0.7178289683144162	0.08718337279493771	-0.5893085198061014	-0.515724187981739	-0.3764507436299196	-0.42221064693094007	-0.7624161069717836	-0.8168711515948952	-0.6182547953304229	-0.35036637751104804	-0.41323492242972815	0.22055673421755417	-0.5996089470943207
AL	Alagoas	2006	-1.2056997588897203	1.7626238862846668	2.0643722274558507	-0.8210160361996448	-0.505601823719785	-0.9975883021214563	-0.40816299619355034	0.26088116062918887	-0.5650762412506144	1.6555108903946874	-0.6067969764795298	0.5870276913648599	0.014160811253109954	-0.7254845837212843	0.521550933940706	-0.8670774414044534	-0.717570211565451	0.11646755355293234	-0.6124698687862448	-0.5684464966830622	-0.35409369063395	-0.4588458576251403	-0.7622839432857582	-0.8185132049651533	-0.45247069853725536	-0.17377451056114748	-0.20331207712873614	0.3473352254478496	-0.5930722031299577
AL	Alagoas	2007	-1.1092008623927436	1.478812051060799	1.8756076953530092	-1.0010462303802696	-0.06390135949471643	-1.2219057333057086	-0.8202744144245755	-0.058884524058525074	-0.9905349234712116	1.2861372829153919	-0.6140646116843604	0.4439640315521045	-0.2577091456549097	-0.7217369215764426	0.3091822517042167	-0.8146695344332641	-0.7195265541504235	-0.03278079168854862	-0.7595260513165983	-0.4825192722401806	-0.569043521729806	-0.4171832308501979	-0.7635546189114129	-0.8185132049651533	-0.38732618540809727	-0.10462473572396504	-0.3959771323931953	0.6151856693323984	-0.599071560331007
AL	Alagoas	2008	-1.3169377434513503	1.3509622595812703	1.9628574015044777	-1.106883379262398	0.09815996413811025	-0.7926122052867277	-0.2078733997327319	0.34481573895590467	-0.40354682910295603	2.053615508130709	-0.6040377500372198	0.46734890336941626	-0.18705955839869567	-0.7054507845881165	0.350785482358553	-0.7917198073098183	-0.7191433047233066	-0.005516208851392517	-0.6694541371454766	-0.454637281906588	-0.5018838049553076	-0.37401931706748204	-0.7631576043337511	-0.6177348618461295	-0.3663661881810778	-0.15756316452701047	-0.09417498185612369	0.43136190030030974	-0.5896738057828691
AL	Alagoas	2009	-1.247572607049732	1.2430550331527297	1.7916771083380043	-1.3282823137262523	-0.4570853009070258	-0.835289279891282	-0.3690594687293752	0.18618565025034298	-0.5150148897658265	1.6583902796719998	-0.605941834358015	0.5509244046843481	0.047781262055883726	-0.6586281402504599	0.4916009703135426	-0.7857371327884076	-0.7178461109338181	0.0734501006320867	-0.5253390797657038	-0.45438380936950246	-0.3783912422774794	-0.29619031465214946	-0.7624275782220001	-0.5899692322318212	-0.4486262771846053	-0.25527844915340936	-0.16072770303064352	0.13203957688857587	-0.5917461771399918
AL	Alagoas	2010	-1.0261374901660762	1.0069404287273245	1.5886814244883594	-0.8735066932623805	2.0089749374933383	-1.0564532326626923	-0.8792610933070603	-0.25180877790657613	-0.9270375011456002	0.8713753561845414	-0.6129799561776306	0.5204223969051759	-0.06391613823620616	-0.6924727690944312	0.42821292897419705	-0.7721997266533953	-0.7184300422667017	0.04315611970191345	-0.6367341391463955	-0.4931651230561126	-0.44464450845409453	-0.46012553767931924	-0.7628192343226321	-0.7452179138805513	-0.576545454534036	-0.33292520546661347	-0.313831782619876	0.24959938480460436	-0.5965136533225776
AL	Alagoas	2011	-0.8047023732824219	0.7708258243019197	1.3856857406387142	-0.41873107279850874	-0.17815156468799567	-1.2162294721625933	-0.8396273474537129	-0.08597534920385504	-1.0542915901624255	1.3588477870359759	-0.6151536955834841	0.4647978252459942	-0.2045694586638779	-0.7135475855409494	0.331380481203062	-0.8112601388018688	-0.7193220638143978	-0.060247333590732796	-0.7745993116472528	-0.45843937148370667	-0.6058177719604488	-0.406991190501768	-0.7637720098444076	-0.7810445327377232	-0.3083838848770097	-0.03486004754622647	-0.1879077165528657	0.5323536026847667	-0.5925925299538725
AL	Alagoas	2012	-0.8843288227351408	0.45837614824618483	1.3932428429687576	-0.330560728397219	0.8941459182772253	-1.5868683017027132	-1.7277413730360487	-0.8590817114056181	-1.6764270893176914	-0.025961207479583578	-0.625780941067697	0.5104953793842889	0.004257669502781788	-0.6360958996873974	0.44061441558917563	-0.9188939751213253	-0.7183157996431666	-0.005314249786364437	-0.5168833477150891	-0.3496996095781131	-0.5114158168375942	-0.2054997330829608	-0.7632139528290924	-0.7949273475448774	-0.7147339777872642	-0.46099483759342264	-0.8412686449804944	-0.16161197352591258	-0.6129374003882677
AL	Alagoas	2013	-0.9607026515044871	0.376124949091601	1.3659406019940754	-0.6208537221993627	-0.07396234859856021	-1.237252661497447	-0.8295532187379171	-0.058414740974381284	-1.013901280884888	1.3258235113887764	-0.6144637530674991	0.5206996869976555	-0.07625918214192431	-0.7007777734488613	0.4234132740513685	-0.9291856036345213	-0.7184742567516108	0.12777730724136996	-0.3828282656500065	-0.4243127373701702	-0.3189301763423702	-0.2584507160396099	-0.7620760742216217	-0.8022419489068255	-0.5269366173746971	-0.2589120268862714	-0.5421459739045057	0.5212262247454599	-0.6036230815772856
AL	Alagoas	2014	-0.7809588067572952	0.2065782527277772	1.4130979465639801	-1.02916920821503	0.02308485583763514	-1.0028440996443786	-0.6517978592786611	-0.023024415928601	-0.814015663338882	1.4756580290349852	-0.6110493304252735	0.45414985250859596	-0.18347146225742658	-0.6866199384758828	0.3489953062102538	-0.8359158879412469	-0.7191597958463499	-0.09518639240470558	-0.7955213949378841	-0.42901350252725906	-0.6632491601298411	-0.4120036878090922	-0.7641115154181859	-0.8041825574222845	-0.11869064533733378	0.17516073293605014	-0.2816834322936836	0.9070992025215874	-0.5955125925143353
AP	Amapá	2002	2.0359435977357525	0.8720526413833392	-0.8936312954304624	-4.072524104688541	-0.39052169940760245	1.7480402359088685	1.4506464034978175	0.4116815306393121	1.6775866833181852	0.4219638635999029	-0.2623706904250922	1.5257685733066937	1.030560480660376	-1.2449290754945903	1.212934853128899	-1.1993259291406473	-0.3960107630175283	1.125257118527702	-0.012112994661388123	-1.42062150733598	0.5029772826696167	-1.5074099436296482	-0.461206449165312	3.4775462287454872	0.703120292533807	-0.555915062373711	2.213034722381075	-0.3826551196535391	-0.05107835904699584
AP	Amapá	2003	2.0359435977357525	1.3340498590725334	-0.4476387804891275	1.1351271744449896	0.6225310874655363	1.2245628193770994	0.2430764383585347	-0.6249731410154059	0.7563857854133837	-0.8061389131548627	-0.34261268316876703	1.5288187740846109	1.0499003110943124	-1.236277065267255	1.2542880418249474	-1.1795652790134354	-0.39406820013658944	1.1442413481929563	-0.004760188402466742	-1.4393784823803206	0.5461947452320879	-1.474808990874629	-0.459903677040676	3.4450037160197793	0.7450402869878456	-0.4992312532292985	2.226684519411556	-0.30894648631476423	-0.04891095669385994
AP	Amapá	2004	0.8806699562437978	1.164279592213118	-0.5547472558697938	0.32445198369351547	0.14969241835521782	2.162407299356304	1.0756501977482018	-0.33997140399058523	1.7436599678124203	-0.517558956709535	-0.2566153202648866	1.5583040474577572	1.1316012340867336	-1.2204998698594183	1.3015189694043061	-1.241073752097421	-0.39184953112302656	1.1779686453462028	0.07207666920857367	-1.4287326315643882	0.5955568602881972	-1.5306699389222462	-0.4584156768474886	2.9897071025707715	0.7581534509503464	-0.31481321911277754	2.2422509337802174	-0.1530731306364405	-0.0464392212543543
AP	Amapá	2005	0.9198760752989551	0.5674518019853372	-0.7070096207225556	0.07008613773286278	0.016442542654971398	2.554845558295122	1.8445061113856287	0.2760105849862708	2.3588940478791685	0.2091187994653077	-0.2030248293871888	1.553627074558391	1.1035782106120207	-1.2327144726770043	1.2673429744927216	-1.160453928401292	-0.39345494571812073	1.1303061169650763	0.002960261257582082	-1.4165659449176087	0.5598396193149799	-1.4337950494199005	-0.45949235799048005	3.7368413827242697	0.8534740401859815	-0.4934175289908822	2.487619656039468	-0.23054142562898475	-0.007477997049558116
AP	Amapá	2006	0.8312992878039702	0.11066679180765154	-1.0126558036042306	0.5284605700261549	-0.18738122146941832	2.3213426113635403	0.9342147263679009	-0.6254429240995497	1.9344610196747059	-0.8752285720937644	-0.2399954314385735	1.4801264791390236	1.01308645775703	-1.199078047539995	1.1759364372164272	-1.0699065562613435	-0.39774876073861387	1.0705259937883618	-0.09372917678189509	-1.4082013478479476	0.46077042591818457	-1.4204803651637534	-0.46247875708082603	3.548303800988402	0.9030828773453202	-0.37015539963838745	2.4840443775489858	-0.11923003104550081	-0.008045702789608327
AP	Amapá	2007	0.8153437340300397	0.2058478470667424	-0.7453011366249213	0.6540072293011097	0.3757405143082766	2.3377406991103187	1.1182001383793885	-0.4203043108154157	1.7888232275926361	-0.7118907966370244	-0.2526813360008711	1.4830657624158525	0.9808294840562933	-1.2235535205638148	1.1662655207851074	-1.11814210113777	-0.3982030512332743	1.0485123684536088	-0.13233142508213608	-1.4071874573954382	0.45420199322887256	-1.356844863552082	-0.4626767596862046	3.686087006607053	0.9266760396053507	-0.3967084658285854	2.5528757749337267	-0.13362410382569465	0.0028837893863530935
AP	Amapá	2008	0.7897598288408062	0.03558858483889948	-1.1104080270402872	0.8853934141124905	-0.34026185848160145	1.9900171469618704	1.112500302625677	-0.1680307951939962	1.7589211960604896	-0.4200956290749391	-0.25528597816041854	1.452157060386238	0.948464864061191	-1.20574055822329	1.1343225474640375	-1.094271099198629	-0.39970356994797973	1.0093321523094114	-0.20622715754259577	-1.408961765763371	0.3899175063074748	-1.3394926024301828	-0.4646145884574992	3.5387500365569333	0.9059266960359833	-0.3635590591528791	2.5316233307643827	-0.13661392658928512	-4.908105923065552e-4
AP	Amapá	2009	0.8911573901608297	0.1444365783427248	-1.3153890419584016	1.156213002423374	-0.23696729520036514	1.622742026131019	1.053381069941226	0.03569846958935971	1.7130448657420059	-0.2408213426449741	-0.2592820751473025	1.5503735254351727	1.058188810528327	-1.2579070909882755	1.240401780056374	-1.2434729715090167	-0.3947205062768324	1.1379805905183744	0.012518914688202628	-1.4196076165793035	0.5316828450412231	-1.5188824510476062	-0.4603411320625849	3.6262266970027515	0.7433550608864294	-0.5688841387985321	2.327885897408488	-0.32562874046660223	-0.0328415508197607
AP	Amapá	2010	0.8240061833384403	0.054772205657476494	-0.9991297943224524	0.9396923486093786	0.17881808353660847	1.9515447103251982	1.6150137764668857	0.45427519756138374	1.9049188402400434	0.3590818689023151	-0.24256872844166463	1.552203645901923	1.1998826833837997	-1.1688422789802875	1.298476262934046	-1.03898132968565	-0.3919924621792473	1.125257118527702	0.09487037919927702	-1.346860969539878	0.5923765125424573	-1.3148914794792872	-0.458511547061708	3.754605415171395	0.993874422420836	-0.3510371918204495	2.6548495359445714	-0.07549071344868871	0.019075839060105022
AP	Amapá	2011	0.7568549765160522	-0.03489216702777205	-0.6828705466865033	0.7231716947953829	0.04550253945809553	-1.9869395962611731	0.490820485211144	2.0598371854294975	1.0312153799753148	-0.4907151295711861	-0.31813867614080277	1.5147323929757275	0.9179301789711317	-1.3037349854012297	1.1619057885867115	-1.2988212993848005	-0.39840784934032575	1.069112275486126	-0.14299299989276404	-1.440392373136997	0.4389552341752679	-1.4915171800360258	-0.46313636676077274	3.737139938478523	0.8186109293601662	-0.530535920554151	2.433780845078838	-0.3042054467153738	-0.016026869739272104
AP	Amapá	2012	0.8947016199056436	-0.14377041374812755	-0.8105321686931745	0.6741465836207085	-0.2824185348930655	1.65196426110521	0.8431499001572308	-0.23442680379325956	1.2752732128795778	-0.25658049418888196	-0.2974145496532919	1.5866062138334862	1.058296452086405	-1.3031797761267274	1.2636760338051372	-1.2910886599697673	-0.3936272000488756	1.1505021034440186	0.005533747418721235	-1.4401389002957445	0.5516679467512863	-1.5602109155926402	-0.45973868953292707	3.407087212256826	0.7149695370782352	-0.5169519307887742	2.2457238083313005	-0.2954813171855779	-0.04588777583918239
AP	Amapá	2013	0.8439133643477597	-0.4180334427782136	-0.9208206063893097	0.2867188302787591	-0.2686103566803453	2.5938031462330873	1.1522666022809915	-0.5707914920401386	2.047371499421123	-1.0258142303940205	-0.23016026742411896	1.463710852468734	1.0591575940236	-1.1488316133887606	1.170398615780998	-1.0519491304469017	-0.3980088993260396	1.0326309767617015	-0.07481240749765143	-1.3475983443591273	0.4067463037990464	-1.3873608797518968	-0.4641072914804543	3.8470082357100743	0.8545273065783617	-0.5335545849464571	2.527436788856686	-0.28771432853743867	-0.001155576562816347
AP	Amapá	2014	0.7953397561642157	-0.9255172986519625	-1.1761707790744258	0.5406117300713552	-0.16357440984535446	1.8575710536225074	0.3534941960076899	-0.9660356601037219	1.35670294370124	-1.1867916283786908	-0.2903215432994992	1.5520002999967815	1.0953255932761277	-1.2359994606300042	1.2878878509255811	-1.270863065569867	-0.3924898519544724	1.1531459415594234	-0.026283866777349906	-1.4653939922654486	0.5347500382876015	-1.5715679250562795	-0.4602486728086424	3.629809358888468	0.828511631679053	-0.4798335392255052	2.3986119613888417	-0.1999333510331408	-0.021611211412463673
AM	Amazonas	2002	2.0359435977357525	1.0288872107621165	-0.8678741963423253	-0.26797833772730456	-0.5495448992860424	1.5884742282190638	3.205268099682913	2.6033762137837417	2.6018547836781627	2.8021094136033655	4.4543083948895665	-0.09571816023410389	1.0455587145739247	0.7938917103544763	1.2895810058845125	-0.9249576636988406	3.5842423910037775	-0.20040748697668012	0.7198591582620385	0.7478369149154177	0.9392769606193642	-1.2265053910368033	3.384814530948865	-0.5999708299364039	0.3573330054941581	0.6039787802208515	0.2636464328697635	1.1364647485795476	2.3637526751424875
AM	Amazonas	2003	2.0359435977357525	1.06809390323571	-0.8272065212206268	-0.0031232197677383213	-0.4482791015931765	1.464647643382397	1.8879431459043101	1.139375527977881	1.8046629863539103	1.593513393877697	3.686982572973745	-0.013769433480781327	1.1110773323050807	0.7335821089426452	1.2707678819290107	-0.6917128950866601	3.5744768422661	-0.12366273447906836	0.7356677009832621	0.6624166358508741	0.9351956540450512	-1.161674002342892	3.3834550346380974	-0.611913036281839	0.4765627368443414	0.7350111751003071	0.3347460663935341	1.3249267079459184	2.488505504346246
AM	Amazonas	2004	-0.3152898746612192	0.9024106735860041	-0.4794538580090378	-1.3450140697138615	-0.6295427346760185	1.487142454378814	1.591153996673697	0.7720051561775187	1.7508359342432502	0.9653086215450697	3.6351720965538314	-0.07151989991590685	0.9879339121425911	0.7264569249836036	1.2364235162267685	-0.722141670852043	3.556649312214133	-0.18122129824639685	0.6595661257627891	0.682187501651891	0.9492970785529027	-0.9767760352278878	3.38815226474068	-0.6047477125104046	0.46013178440940133	0.7148867458182672	0.2911112031163495	1.1902262738713627	2.411942905872786
AM	Amazonas	2005	-0.40838922023491725	0.44672478495848134	-0.8159113599780277	-0.730582667093585	-0.6257537968440254	1.027591706399799	2.494593341264981	2.181595322769786	2.1706302801206774	2.2828226938085754	4.0392392749665245	-0.05423542965442962	1.038454286487627	0.7373991723231411	1.2730601671841602	-0.9159504729870583	3.5756667273766825	-0.1678919466371207	0.6286843271225969	0.6441666058807044	1.0206331936912094	-1.0458874826329194	3.4119145542296656	-0.5999708299364039	0.3183621565596079	0.5626118975841645	0.1467429516737696	0.9989591603289598	2.158631511242585
AM	Amazonas	2006	-0.3689161827530615	0.2909809004431927	-0.6487909884766928	-0.6995724239536338	-0.6495367008057429	1.7526653367401088	2.411002540173663	1.5427626035223032	2.428338017433778	2.39133187382369	4.287292255681877	-0.10753075575220504	0.9941413161935704	0.7755235402662752	1.2424284700453525	-0.8451407553158776	3.559766372464143	-0.2135348770974095	0.42611443219077455	0.5617879981736891	0.93611440700791	-0.9913683508820303	3.3837610742780573	-0.5999708299364039	0.3960932007710564	0.6451220576405284	0.2419949631731419	1.1071461795662125	2.325762578683671
AM	Amazonas	2007	-0.24872664523831614	0.6831864962951947	-0.6329902758452772	-0.5476852707584906	-0.573868620902929	1.22834699347251	2.0153278586032837	1.4658747714577427	2.0830337104746257	1.0974521628093368	3.9549244208923833	-0.08921106442782671	0.9630684138405488	0.7325642263923965	1.210778673701175	-0.7897249917931914	3.543337543226679	-0.19980160735807634	0.6147139881719482	0.6745833224976535	0.944953762470751	-1.0181665307349088	3.3867054922352895	-0.611913036281839	0.5297526792322054	0.7914713796985237	0.27535716090698975	1.2193466546498148	2.384300552631329
AM	Amazonas	2008	-0.30489932269986897	0.26620754190070045	-0.5057854148322396	-0.37025185149868417	-0.21604634844813125	1.9073960125454104	2.826427817769733	1.9182758814881118	2.6280640649005385	1.437638584807488	4.4795357730196566	-0.16119580278667323	0.9232046768886739	0.7969453610588727	1.1790916146230699	-0.8383025531632393	3.526889373703297	-0.2696797225625032	0.487142747080593	0.6743298496564011	0.8207863254819927	-1.1860517354742814	3.3453449160187465	-0.5999708299364039	0.5398640345767841	0.7977323130293315	0.29722421784445097	1.2124551243839636	2.4226689232587604
AM	Amazonas	2009	-0.4074515994191979	0.05135604956208785	-0.7245908952499092	0.3997754405327513	-0.5973782293640795	1.3507019558907791	2.6612651203982103	2.1378211773973494	2.4303921948156555	2.7923796951892985	4.289269478316203	-0.12866032863560986	1.2109340143837228	0.9417392996435578	1.3323818872728486	-0.6873361518993661	3.6064595424271357	-0.23837594146015137	0.5459652236220826	0.675597212950163	0.9586367662687465	-1.1828557403552888	3.3912633440056146	-0.60429987977469	0.21056036307050843	0.4498032909962359	0.24407216595418005	1.0775371741992688	2.3294072822555845
AM	Amazonas	2010	-0.11709794970968668	0.07722571627881723	-0.6487070208016805	0.26558150894622484	-0.29738208547197437	1.64902101374563	1.960980583468122	1.0883257674203555	1.841872126777198	0.8904933287538545	3.7227977106159917	-0.03837438560925974	1.292634937376144	0.8814296982317268	1.4043338254098727	-0.8274107791048512	3.6438084768676857	-0.14931163752544208	0.6889773596218464	0.6624166358508741	1.0872522958843753	-1.1739475688466796	3.4341055934297975	-0.5999708299364039	0.4459126909560876	0.6980045854747287	0.22185534829178102	1.1644968159523392	2.2904252113615744
AM	Amazonas	2011	0.17325569999982576	0.10309538299554685	-0.5728231463534519	0.13138757735969925	2.424380130133282	1.0694116814652743	1.1065353576773798	0.510649167658626	1.3279093499738974	0.47924513092025955	3.2280900251172375	-0.10997091637453876	1.3162087227723913	0.9862254388696344	1.3997233378338887	-0.6969062991283911	3.6414152561727264	-0.2135348770974095	0.6044200567624461	0.6847222279352475	0.943168893350017	-1.2424468719160886	3.3861109456749765	-0.5999708299364039	0.4703484665828059	0.7239427389951849	0.22335231328218805	1.133452799233358	2.2930518156726687
AM	Amazonas	2012	0.37590048848445873	-0.16233247822933372	-0.5850213622932661	0.2188488654320149	-0.4254542783057068	0.8949192084470903	2.2612161458657467	2.0047159689705496	1.917306248517338	2.109520600411433	3.7954057699300146	-0.13614718553416313	1.3618492880703632	1.0484088702851084	1.412125092940001	-0.43613869930950683	3.6478527803357372	-0.24362689896255382	0.5551562336515787	0.6885243175123665	0.9096569585285329	-1.1973464775261464	3.3749480106409266	-0.5999708299364039	0.534703030075669	0.792253995945616	0.25083632223703756	1.1937065269357987	2.341275803353312
AM	Amazonas	2013	0.3905146754380803	-0.16525448756341743	-0.7208849625611551	0.37782155266747247	0.1494991806070524	1.5798547197163686	2.431283352997874	1.695442105869001	2.1141656361156036	1.5341010835201387	3.9848900233008933	-0.10708709062817336	1.4488247137166124	1.0681187992245684	1.4254617533555607	-0.20777069446449553	3.6547755958656656	-0.23112374661287202	0.5781170494664074	0.6886625751769131	0.8859499965670715	-1.235933532885991	3.3670511451993073	-0.6062404882364091	0.573989858864737	0.836304135819908	0.3508427969475893	1.3465005420276068	2.516749145767208
AM	Amazonas	2014	0.31087435930885227	-0.43780991069828323	-0.8861573965590768	0.2235131559313523	-0.37571380588070213	0.12231699805763979	2.2028922391744015	2.511298729291579	1.9770497017692752	2.0939954468566127	3.8529109955340664	-0.08556931015120105	1.5284804234241203	1.0925480048597407	1.5218233405523538	-0.12848728021491307	3.7047951276515994	-0.19807576653503933	0.7381409183559017	0.7575149605586886	0.9631631025782379	-1.119059539184044	3.3927710818592933	-0.611913036281839	0.4084690781956947	0.6627309332623134	0.29480415936579707	1.2508373244491147	2.418422639746947
BA	Bahia	2002	-1.350000383376851	1.7800973808310732	1.355071806395629	-1.974008021072783	0.3495090544491044	-1.3774773350900058	-0.05636379804598392	0.9594486067508492	-1.1684898119814955	0.5822324658716033	-0.10494343903473216	-0.5591453325723812	0.27709640990607454	0.8783760475273303	-0.18223737156672068	0.2962674724967328	0.5345109843915311	-0.39085564628319625	0.9753692794341889	1.1630250967367752	0.07404826865646197	1.8180208556746829	0.6096207658551311	-0.8149305430794361	-0.020104930727692115	0.283832651059066	-0.7304317676506715	0.2143492148380055	-0.1730707605360968
BA	Bahia	2003	-1.3417393402048088	1.9141840026310544	1.3010323646506359	-1.7594444721824019	-0.12439997686975314	-1.5607995466550342	-0.1132296065530835	1.028819909469111	-1.4027600168808791	0.5908345392813104	-0.1875958599350896	-0.4745530968514234	0.384846902548255	0.8419867089487215	-0.10345643812683003	0.3366905895371895	0.5495001805097179	-0.30421486082290033	1.0860290564243178	1.1305805979981385	0.1680131310538003	1.6434355476399298	0.6210934719118613	-0.8165725964496943	-0.21911957597565124	0.07319695790704776	-0.8792963392793327	0.2618697407879503	-0.2688113091036969
BA	Bahia	2004	-1.2450137801483458	1.5633783811527475	1.1711135182798273	-1.7197439455011094	-0.6233886307379266	-1.2071895007965388	0.3263205584401091	1.284695096592416	-0.8877753578891882	1.0987182685635102	-0.00590511187201389	-0.58375028470086	0.38839911659140386	0.9809278159987629	-0.20154727316225135	0.41064024523375975	0.5308370002965004	-0.4536651675529281	0.8632389376629314	1.1645459325676224	-0.06416616820369521	1.7395456687839639	0.592745376962329	-0.8167218740222948	-0.0014621193111252935	0.30429248749580634	-0.6278101182653567	0.2206438065480898	-0.10707081898616945
BA	Bahia	2005	-1.2916524508096845	1.3122581172473837	0.9321569191753357	-1.5546936778385607	-0.4524159207612082	-1.2198195859897645	0.9268222730637048	2.003511398164497	-0.7033018078581051	1.7311375136568867	0.05917864701077302	-0.6435342199480375	0.4369460418477699	1.0870421779765418	-0.26415084477500167	0.4969958079628777	0.5189257776160098	-0.4221594273855481	0.8628712986734913	1.1247507293410044	0.003202548474718565	1.5641471512509715	0.6009708081037818	-0.8171697067580094	-0.02990030621775276	0.274273547150097	-0.6361778363564138	0.3570820021120979	-0.11245242126917326
BA	Bahia	2006	-1.2400750937831864	0.9839211738349793	0.9026473886222789	-1.6846334154086375	-0.5970936861472782	-1.2841343740698832	0.2796614340414238	1.2868874163989983	-1.0045341273979993	0.9365196318473651	-0.047098548919048897	-0.6077636833306298	0.34828421442524915	0.9851150184884396	-0.236982560536808	0.4222514907060603	0.5240949312778598	-0.4288241031901862	0.812504554182615	1.098389573925758	-0.06647000551577556	1.5469893070830802	0.5924640885984475	-0.8185132049651533	0.0012763725507116187	0.3078701635890089	-0.69492058625896	0.26899677440787845	-0.15023215003050966
BA	Bahia	2007	-1.2606033404391892	0.9692988832939122	0.883706884743932	-1.4245018002495242	-0.5628741403130421	-1.5074006456990954	-0.7277514916203118	0.26307348231490346	-1.474515255728372	-0.20310958581302754	-0.21291168785491574	-0.6378405126426455	0.24157426947458727	0.9539539024611436	-0.24777635675666107	0.39887792737060895	0.5220412574420974	-0.46133964110622605	1.0202214170250297	1.2824107094583013	0.020315639230042655	1.9881896061607311	0.6030602430346801	-0.8185132049651533	-0.08935718259754484	0.21166421115876302	-0.8402146039076168	-0.05702825417150759	-0.24367633760515123
BA	Bahia	2008	-1.1789099567428682	0.6862466304753863	0.7377391711895431	-1.5257660378043059	-0.223104157652173	-1.3520392757248951	-0.03568532222522019	0.9649294100255698	-1.1463852561451096	0.09178261267085898	-0.0971447729411231	-0.5469445294607121	0.40892302310934264	0.9481010709265004	-0.21678398780524988	0.33794769053181684	0.527937997788784	-0.3153226530227912	0.8827238835136155	1.0043512240377994	0.0733159311972972	1.4850836496757842	0.6095313507954365	-0.8167218740222948	-0.2135899285215848	0.0791224840831546	-0.8204158228484242	0.06571411702669848	-0.23094297761859606
BA	Bahia	2009	-1.1514846776354204	0.5783308495817527	0.6542543799405863	-1.3376007392615692	0.516654664096136	-1.3839945237257865	-0.3831102274107019	0.5782979317753166	-1.0939649168359264	0.12197359976165315	-0.07865045374603905	-0.45401507746672715	0.5849549603123017	0.9453018931499041	-0.0735962847842705	0.3999319543311896	0.5551815008429869	-0.23413478412992667	1.0268389453050712	1.0018164986669438	0.20235304830946524	1.4200929266177846	0.625286228194469	-0.8167218740222948	-0.16150591562453406	0.1344087636399193	-0.7455569797736227	0.2213663795227521	-0.1827983678524513
BA	Bahia	2010	-0.8895569100872768	0.38941767827167406	0.48544640628914243	-1.0894224742428198	-0.10623571952712842	-1.4336092508385931	-0.4879607046987655	0.4913880612087348	-1.3028650544904576	0.26607460669872457	-0.1523521100994237	-0.5229496150476562	0.3986610698503724	0.9114572624737419	-0.16429240986013185	0.32332650149988246	0.5379252690707367	-0.3036089812042974	1.0356623163451273	1.095094430639479	0.10756673748085038	1.6043900955351176	0.6137132271973181	-0.8167218740222948	-0.2897937365588758	-0.001766541168551159	-0.9262149435491245	-0.009062955430985939	-0.2989864735968634
BA	Bahia	2011	-0.6276291425391319	0.20050450696159483	0.31663843263769825	-0.8412442092240695	-0.18246790815065966	-1.9869395962611731	-0.06484727636621906	1.403393621266632	-1.1800526034227465	0.9949067980537504	-0.10862775228077891	-0.6547922328410191	0.1937090851373818	0.9443071420037414	-0.345676632126925	0.419393877313228	0.5034143338542034	-0.46234944127840466	0.7220650010220534	1.0781117618339013	-0.12657097882480528	1.5766818687778301	0.5851260178135738	-0.817617539493724	-0.03653588316263221	0.2673977004787331	-0.8051696866637381	0.37301678295633245	-0.22113759925130017
BA	Bahia	2012	-0.6406182987751039	0.15446483917713139	0.5268279355441959	-0.8733237820667636	-0.07441093215737844	-1.7508491790948126	-0.8440016404157976	0.30707649848940594	-1.7528894468692648	0.3359797609337672	-0.31112435134851996	-0.42519530177962794	0.43913478352516755	0.8152209994234295	-0.0074927202715794694	0.23794515802593957	0.5677586469525407	-0.3573303081949769	1.2007328799450303	1.276327366134911	0.15696338654616948	1.970689964333316	0.619744345521354	-0.8185132049651533	-0.3082258949497506	-0.020661144440293534	-0.8972320459622918	0.20491424711495312	-0.2803464541401338
BA	Bahia	2013	-0.607629982259681	-0.07090842284755211	0.3838472498807386	-0.5361679908571165	0.03946670923609792	-1.5366228789073384	-0.15644231937540912	0.9597617960999891	-1.2304536919175546	0.9486963217544697	-0.12680479644417172	-0.4742203467883192	0.25915593867229564	0.7605328910761785	-0.13056794799676788	0.23178531494109267	0.5443418290656227	-0.22847990849746722	1.1532404191574197	1.0818677670436734	0.22041389017305024	1.6446726943470342	0.6274913792557971	-0.8185132049651533	-0.1882062133313122	0.10673767337711436	-0.8202274305716831	0.29681196134000226	-0.2308218152527981
BA	Bahia	2014	-0.5513533791442687	-0.322525400754849	0.3586363685499056	-0.6986935215349818	-0.5184648306320191	-1.5059290222715835	-0.6222382421411093	0.3866264334446926	-1.34044486347714	-0.020353596328837688	-0.16561057034902096	-0.46201954367665016	0.23159936826430283	0.7274979419915887	-0.11888116560479173	0.16841898892785948	0.5465654061659804	-0.39416044332157196	0.9647411275530613	1.159845165889698	0.06757051028965079	1.9207593736958652	0.6088298593522968	-0.8185132049651533	-0.13017124692881077	0.16834078723353182	-0.8261571601527304	0.19986003034354272	-0.23463545327406027
CE	Ceará	2002	-0.38580256411262714	1.6966416338385408	1.4844317438800398	-1.7135478337221253	-0.22697351871179966	-0.8270902360178928	-0.6870573105792719	-0.19559140154433743	-0.9844702787937039	-0.40167227015772045	-0.48697873857090185	0.5078148995430646	0.7183603337337614	-0.1723342655753151	0.8285003208545424	0.044158533030776756	-0.3958027886767798	0.1532242512227156	0.5882438750517827	0.21326312037253417	0.6735739372750233	0.1841311556912804	-0.437829209154943	-0.43979598806941966	1.1815664560045775	1.418906363534965	-0.2822903456812354	0.6738102451797093	-0.4382967630359186
CE	Ceará	2003	-0.35610184098860986	1.7712320405849982	1.5010000254027889	-1.460417521360207	0.0775446704028682	-0.8462213383050413	-0.53634303488563	-0.0032935263945662566	-0.947214487550171	0.05886680950115294	-0.4835750489343326	0.5234725976830933	0.7965090426830338	-0.14154328774110533	0.9193391758176845	0.12307238827894429	-0.3913272375917785	0.21179261516222356	0.7121387086019912	0.22517633448222835	0.7685229327501631	0.21811510497599326	-0.43482722486174386	-0.39874465408166554	1.107363853291261	1.3247687556725827	-0.3179970394140498	0.7163403177316036	-0.44424340567779647
CE	Ceará	2004	-0.2674805777011643	1.7372944526237906	1.3634167598544646	-1.6795176107220668	-0.5949530884779243	-0.5966760800703315	-0.27613888133790593	0.11822369866364436	-0.6933735545154088	-0.3680778629763237	-0.46038413755081364	0.5183889305332847	0.7191497162110001	-0.18505781027875567	0.790118880257402	0.08228479262340921	-0.3976938086835212	0.13888509944126082	0.6415517402815538	0.26801321028304276	0.6333747551347421	0.23534396002004235	-0.4391001788994366	-0.12825368171001664	1.2892102595664179	1.416502612483215	-0.03748024632214127	0.9427789124067912	-0.39752574738469354
CE	Ceará	2005	-0.38175734272789247	1.386810091327355	1.4815219697905877	-1.5071836089426618	-0.09075886540003705	-1.1237597819711291	-1.5774757428029655	-1.0265172208776518	-1.424503948425865	-0.9846693779985202	-0.5271802211195399	0.5797996379019111	1.045953408180687	-0.05120612117116351	1.0341968794870748	0.36340000396575944	-0.38566829881451004	0.34508613125498516	0.9051499501031914	0.19095752828816018	0.8885612607200551	0.3741938506286237	-0.43103199606804676	-0.5610093819292294	0.7646837010664	1.0217842923693765	-0.6620102555075772	0.00923289737357449	-0.5015358467836456
CE	Ceará	2006	-0.30219158074447766	1.0522020711737365	1.1970971728934638	-1.2454943429462113	-0.06993674160729746	-0.8878472533545556	-0.9496474436969672	-0.46054906156511594	-1.0845375753567326	-0.3781569640667923	-0.4961208882573166	0.6269575915702629	1.0789638822605423	-0.08893721432591947	1.0148528143124307	0.2612516928310657	-0.38662136408100467	0.28348836922246007	0.8000047800131012	0.19577350831778803	0.7799455443424989	0.3644098276873464	-0.4344660783543621	-0.2654397763575602	0.8316714302242338	0.9822062481146978	-0.41374367370127274	0.37908660399679184	-0.46018918378349477
CE	Ceará	2007	-0.2708221021336163	0.9620397377942382	0.9821824358647446	-1.2965217878262256	0.06337451154597047	-0.9517577493563385	-1.185859263649535	-0.6919955277492096	-1.2426897857997992	-0.5819672876428745	-0.5105696765224454	0.589763628736548	0.7882205432490208	-0.22984468737835953	0.9352180637214014	0.061181379888331	-0.39054489859799846	0.21462005176669396	0.8084605120637143	0.28803754862114544	0.7851185585356669	0.24767987160159258	-0.4343025240581891	-0.23439004007438885	1.0120959271540588	1.1620962856427597	-0.31238685120562953	0.6228724981517818	-0.44330907709779205
CE	Ceará	2008	-0.2692588555771616	0.6326895990181923	0.9685183980217771	-0.9424076868809976	0.465952150876859	-0.607608138484091	-0.7429952392912983	-0.42515873595559606	-0.7243450752848642	-0.419909272835815	-0.4632136961600409	0.502731232393256	0.7234913079951036	-0.16266437188163604	0.7806074322178269	0.1648856948657694	-0.3981624293448122	0.13060474626935903	0.6147139881719482	0.259902085750467	0.5876911233696512	0.26307114073032345	-0.4405445495037048	-0.2415553638458232	1.012201253982885	1.164891344818056	-0.2996456553590389	0.6451674756124495	-0.44118714055772135
CE	Ceará	2009	-0.2126919946779268	0.520186740597733	0.8941149723060542	-0.7497087014847817	-0.5170246647845899	-0.4146152596181617	0.12417520238914438	0.4555279530788107	-0.38041144813918637	0.43423913561845645	-0.4317919149516638	0.4439640315521045	0.5782452258327662	-0.1827675722504582	0.6860809589141307	0.02505350343917096	-0.40281966601793	0.06335210860437446	0.5728029757316881	0.3154125935763998	0.524743958438828	0.21130932761087182	-0.44253473783676606	-0.22901604724581295	1.1632922875409617	1.3205761662388242	-0.19064743400969175	0.8786303527087871	-0.423034424602152
CE	Ceará	2010	-0.48546950590272586	0.41503805290867574	0.7539698252020032	-0.6220294545146996	-0.23474466561035018	-1.0085203607874942	-1.3702423386575757	-0.8675378069202044	-1.3169759124372888	-1.0584439107316292	-0.5173564581725735	0.5820364526191036	0.9693834594496079	-0.10337265393614893	1.0707188310316629	0.1751371752563161	-0.3838688942685182	0.3188313461664899	1.0749998426242469	0.3410133301637211	0.9267304323815893	0.3462959807867491	-0.42982520874938557	-0.5213015459694861	0.8624268029413138	1.110667188365053	-0.681448377727992	0.0747618965665544	-0.5047730987841041
CE	Ceará	2011	-0.7582470171275237	0.3098893652196184	0.6138246780979522	-0.49435020754461845	0.6327953638151662	-0.787146176205987	-0.6574976950323721	-0.19042378761875706	-0.9748551990787935	-0.528958924224033	-0.4861003047628291	0.40933963105852506	0.46798306683895535	-0.21052803322727798	0.6053105100006727	0.0856950282005844	-0.4067991556395973	0.009024901995091195	0.6661836540428304	0.4479787837013817	0.43330779925962876	0.34374336726391747	-0.4454256573748328	-0.20632585524322633	1.1932577106217463	1.3438869634905208	-0.14356228424059053	0.7816099320703891	-0.41519279819642213
CE	Ceará	2012	-0.6975292244530813	0.004735401022311734	0.5823384984901661	-0.6204788630353034	0.4487415831063098	-1.3675964359790083	-1.869176845529806	-1.1894958138573726	-1.8080165019258998	-1.076403370686177	-0.5622179336754786	0.7327718285786787	0.9394587463461813	-0.3112985064723627	1.1128382320571393	-0.08747928021546399	-0.381793708042431	0.27258253608759814	1.0154420881038773	0.35799599684012895	0.9258970503756828	0.25359169790692493	-0.42985155761194277	-0.703121636723374	0.7989675152816121	1.1113939036432996	-0.8855961076010641	0.1334552031110627	-0.5387721466420319
CE	Ceará	2013	-0.7925286840297485	0.04394531514004574	0.6477641674641206	-0.5937154806345909	-0.07036495532523883	-1.2511279665139516	-1.6307116018770813	-0.994535833937743	-1.6331895772021483	-1.2387382249650563	-0.5462457432404335	0.6291759196305813	0.9274027497528615	-0.18943008293375324	1.0525780012066217	-5.654063835190206e-4	-0.3847626770373944	0.29808455937331174	1.077439641479075	0.3687340197365926	0.9260183663657877	0.23445412870946122	-0.42984772195615534	-0.7558166219651024	0.4333261605057569	0.7430050458442777	-1.045440492587195	-0.39125215610119196	-0.565392853579754
CE	Ceará	2014	-0.7567596308886132	-0.15071355869367162	0.5838915709050815	-0.6490329947006941	-0.22437681282097444	-0.9832925334847583	-1.3706400016541287	-0.8867989133700956	-1.2339037813398872	-0.7860452154534785	-0.5097669870529881	0.620080774827293	0.8964016068597979	-0.19803582577244072	1.0073005767684733	0.05124077157326527	-0.38699345633606125	0.2300057224487328	0.9314529573992302	0.35352566142811775	0.7852810748213798	0.31644611612498585	-0.4342973858942182	-0.29439962666015196	0.8002840977981176	0.9597339687497534	-0.5052502282769898	0.11290184607927266	-0.47542881308783763
DF	Distrito Federal	2002	1.5576289452628396	-0.42188739546640536	-0.9641080063240357	1.0962975533148596	-0.41897936573351263	0.909635442722208	-1.1948729571776384	-2.0891304199925305	-0.0593503162693477	-2.1642161383903002	-0.6336053642336702	0.4748727311415586	-1.714906285823141	-1.6999230304496709	-0.7923322972415673	-1.864735989957376	-0.775683618368128	0.5226088595058008	-1.388558876909948	-1.6132607124752696	-0.6289665617131437	-1.178926878614201	-0.8155127354057412	0.5993252363074295	-0.9931648927161283	-1.2786615793152307	-0.3519117099428754	-1.1662294151194228	-0.6244720544301345
DF	Distrito Federal	2003	1.5308908590997565	-0.10801107527852476	-1.1424080264705743	1.2602364204500711	-0.608522933477774	0.7483875790379605	-1.2626082219842922	-2.049042263541574	-0.17645138467587182	-2.0802847715175146	-0.6340301810847343	0.292877418872551	-2.067759547442585	-1.6996685596594259	-1.0716621852227628	-1.8675724654289863	-0.7762301017869558	0.3509429659524736	-1.6771566394823036	-1.5967849908730332	-0.9061300898580704	-1.1652207888428665	-0.8158607030176538	0.7147168046029488	-0.9270197769249829	-1.2516613033618273	-0.254164789308198	-1.1392189237853652	-0.6238256415518204
DF	Distrito Federal	2004	1.4786548749168447	-0.21800403748928598	-1.1786580572869432	0.2795483556423103	-0.6606718635044229	1.3572191437697243	-0.9414290745713182	-2.1231113964059936	0.3234507208128588	-2.214624916707314	-0.6322166464874945	0.3949574707601271	-1.8692302498967317	-1.6994140888691815	-0.9206359218760463	-1.8652814768880275	-0.7759346326945269	0.386891824938625	-1.642230794311525	-1.6178232199678122	-0.856591067675496	-1.1831579835898718	-0.815798508778691	0.5788742079834163	-0.9755226845935085	-1.252276216501139	-0.3249101704005123	-1.1590975231056218	-0.6242934897963561
DF	Distrito Federal	2005	1.459422539511385	-0.5453405965470355	-1.1108822891127104	0.7911322915940806	-0.6553318754452154	2.266083966948168	-0.26677850680005966	-2.0030878413458733	1.17831931636214	-2.070351772340452	-0.6291153717464123	0.3109752776349135	-2.0705223790084952	-1.7240977652945981	-1.0694305060879223	-1.8847256967271229	-0.7762257357140356	0.35276060480828403	-1.6856123715329185	-1.6048961154056085	-0.9038013551889137	-1.1756535143634659	-0.8158577793891393	0.6435113996243195	-0.9780505234296533	-1.279164690047282	-0.32360895353542485	-1.174363732608847	-0.6242848846834419
DF	Distrito Federal	2006	1.4448555719155665	-0.8157764542563486	-1.2418025424901498	0.8029512657387375	-0.6456803406614329	1.0649968116872952	-1.0629813977146136	-2.049042263541574	0.10577460217802223	-2.0686470531871004	-0.6330063274428043	0.2871097673798202	-2.0784161895720317	-1.6993215537865212	-1.0931721415330373	-1.8604760056616476	-0.776272184054604	0.2521845881201082	-1.8867117016836075	-1.6173162745894738	-1.078668918701963	-1.1845484930095107	-0.8160773185464371	0.9528145423051493	-0.8022077343903402	-1.2083378792353516	-0.0706478492903129	-1.1041227132582279	-0.6226120205621667
DF	Distrito Federal	2007	1.4746515623179468	-0.9058139291269157	-1.2474600981076016	-0.6634173460150101	-0.5996488976202962	0.36219158949600544	-1.570929598114947	-2.1256169062006207	-0.567280708228225	-2.2002723562230253	-0.6354480236862071	0.3465609525638939	-1.9627718863663148	-1.6991596177735717	-0.9980789179639846	-1.8614851790890363	-0.7760861428478492	0.40446233387812497	-1.6124519170513403	-1.6193440557986596	-0.8292350815563526	-1.1858028919215071	-0.8157641644420427	0.45497381788845165	-1.067262168600619	-1.3032581040156401	-0.4627735360396616	-1.2027611594220105	-0.625205197857568
DF	Distrito Federal	2008	1.449107398039621	-0.9528494636767968	-1.2049951159370789	0.5786648506459217	-0.5833733044302488	1.280694735125687	-0.9146531000002901	-2.0344789879331198	0.3130148772684434	-2.0965120188947806	-0.6322545054308273	0.2658323061217384	-2.143145424825949	-1.7144278712955543	-1.1169878843669554	-1.880489629458934	-0.7763187773811845	0.325496021971128	-1.6848770891423526	-1.5701703638332027	-0.9324875320157076	-1.1459742663450403	-0.8158937937241185	0.7875642628264431	-0.9089562614870593	-1.2597669763118144	-0.21323847687215242	-1.1524986286391101	-0.6235549906133386
DF	Distrito Federal	2009	1.4266981996093342	-1.0728809183015087	-1.2882804761678088	0.7570580094971795	-0.6257463420794083	1.2634557206430779	-0.8596430510833373	-1.9566515902640114	0.35040197620541624	-1.9108964253495555	-0.6321188732802541	0.3024347154567452	-2.0721011439629726	-1.7144278712955543	-1.0620191765271159	-1.8801898673805675	-0.7762112361221817	0.35134688650604845	-1.6562011332621738	-1.5828439958583205	-0.8960629511551702	-1.1545686603568328	-0.8158480641317586	1.0350664881577842	-0.7757180897092543	-1.211021136472957	-0.027364432876046358	-1.097928654216427	-0.6223257818010631
DF	Distrito Federal	2010	1.5560493247101819	-1.130629623233773	-1.3101697216521613	1.147325085772495	0.35806298439954204	0.9108968340873447	-1.1682295364085777	-2.058594519523191	-0.035370879355891026	-2.1002196509174613	-0.6335183721299515	0.3990244059440701	-1.8483116592446007	-1.6910165494320912	-0.9154183259815527	-1.8513309738477675	-0.775924424945605	0.4614150180268506	-1.537453263210873	-1.6391149215996768	-0.7428412965981582	-1.199012697752817	-0.8156557005395957	0.8130907287621781	-0.8756203868354016	-1.233940625399863	-0.1780145661666114	-1.1240747507531077	-0.6233220503848337
DF	Distrito Federal	2011	1.6854004498110309	-1.188378328166037	-1.3320589671365133	1.5375921620478106	-0.45468654699013794	1.2800640394431184	-0.8963606021588454	-2.0123991829783665	0.29767108775450046	-2.0361903482753525	-0.632310169313226	0.20791546221489998	-2.232991323596185	-1.699876763061023	-1.2184985255071055	-1.8635121932414662	-0.7765173736807245	0.29903928024112236	-1.8146541729937211	-1.6264412895745586	-1.0051600632030813	-1.189922078481969	-0.8159850311493526	0.8471260166764917	-0.8539231037024798	-1.2236548059443217	-0.14702828585943148	-1.1097118798015524	-0.6231171341539803
DF	Distrito Federal	2012	1.6043028965189776	-1.207598574092026	-1.2826030997636924	1.1677237904837052	-0.5844481155125177	0.9434827760048566	-0.987425428369516	-1.8692719366132857	0.09015498393552918	-1.8316185817902193	-0.6330629919790272	0.4139981197411771	-1.789502780729266	-1.6718386974469523	-0.8671647195051809	-1.837258352976157	-0.775830021168977	0.4291014367523201	-1.5889229290817555	-1.6340454687287957	-0.7982718407950175	-1.191914953226335	-0.8157252913450855	0.8441404652244826	-0.8695641065011249	-1.2391394362977233	-0.17330482745013132	-1.1335943705649183	-0.6232909042810116
DF	Distrito Federal	2013	1.6027529690810383	-1.321309184813232	-1.3262643523939062	1.3712447627726776	0.07878343888189014	1.2796435748138117	-0.9642284191768142	-2.092262307226419	0.2599166558841112	-2.1633612086090235	-0.6324471340688111	0.3188318554701595	-1.9681899126763414	-1.6679522331361678	-1.0221523125620697	-1.8291662446226615	-0.7761332402419344	0.3983300978117602	-1.6365490815873627	-1.628261684134841	-0.843408247812648	-1.1868662445833924	-0.8157819582824067	0.5912642470645657	-0.9732054987830561	-1.2544563630066932	-0.338626377998471	-1.136813634774089	-0.6243841968324242
DF	Distrito Federal	2014	1.5842019815113346	-1.4315518719463205	-1.393048499488686	0.868425992829217	0.04384915490466265	1.2399097468120028	-0.878730874917888	-1.9616626098908485	0.32572301698553335	-1.9413602329871371	-0.6322084031056434	0.5002910717709222	-1.6301913613142471	-1.6771131852493573	-0.7394940857346107	-1.8454285634308725	-0.7755802452363109	0.5446224848405536	-1.3910989401415883	-1.6426404955435348	-0.6116873228888977	-1.1994091239426774	-0.8154910420224232	0.7527825871386941	-0.893367922418807	-1.2301952454609846	-0.2073020825183852	-1.1230188523798983	-0.6235157324798497
ES	Espírito Santo	2002	0.17503783537844744	-0.21526908121410956	-0.2301744805030029	-0.31641702740232625	0.6882715121680826	-0.2931012246925579	-1.3169554971194541	-1.3374774853626337	-0.808738703128016	-1.5957948577077605	-0.5869475168219045	-1.540496595292891	-0.5541216761907355	1.57053687487509	-0.4200504139984207	1.8797031044674737	-0.6801317751133722	-1.4182255203696446	-0.8076869530474599	1.22309811205525	-0.5971623987867232	0.5552951159002391	-0.7147296546301607	0.018635455604388586	-0.24202811542821226	-0.26388723256712154	-0.20757404018314018	-0.40845620298814933	-0.5645093649302168
ES	Espírito Santo	2003	0.11674319091897052	-0.17657448710362636	-0.2941335482713052	-0.08339939572809642	0.8526525836075137	-0.3183290519952937	-1.371832990643788	-1.3835162276087147	-0.9598332215452591	-1.6815075064103635	-0.591452892356309	-1.60760101240707	-0.4917605836322504	1.694718668151448	-0.3986508574072041	2.143701067188938	-0.6797876583861983	-1.4705331266345705	-0.7540114444165643	1.325754530637454	-0.5604384724042103	0.7512667445163244	-0.7143506947348354	-0.27857620321214555	-0.443149292828972	-0.36607461281313414	-0.45805813471935086	-0.46970144264627467	-0.5781247045924546
ES	Espírito Santo	2004	0.24535447239908575	-0.39603181772337137	-0.4069597014677414	-0.32080430116918573	-0.4996458308500776	0.6314986467095451	-0.596655256559741	-1.1752457270343186	0.11457223776732024	-1.606850375479394	-0.5594159917216582	-1.693820021225541	-0.6934474016144904	1.6725797005445733	-0.571749025173824	2.1030157649301717	-0.6825711726911836	-1.649469573187621	-1.1227548243282954	1.2960982319359284	-0.8731886656876453	0.6942563277588732	-0.7175780125274009	0.603803563664576	-0.03969568170781304	-0.26824752557823023	0.3211979293843355	-0.35789489971449573	-0.5357673803946387
ES	Espírito Santo	2005	0.3475537764699544	-0.6035478860620959	-0.5238784731287204	-0.14122697491352124	-0.5420513500560384	0.9730607864135846	-0.3951318852016849	-1.1915917691269502	0.4836447154894987	-1.434333121180988	-0.5484108928633943	-1.675925509832416	-0.6867376671349565	1.6545122692459941	-0.5511350506296191	2.063756377768766	-0.6822396885583005	-1.5389975235367626	-0.9540078531872459	1.273792640764056	-0.7179091329290731	0.6765061250973842	-0.7159756589405248	0.6778452425763538	0.03592882971887498	-0.21570040489873074	0.47106806854189454	-0.27981698419322526	-0.5276210234539865
ES	Espírito Santo	2006	0.2052458659444897	-0.8548120240215902	-0.40659667551939344	-0.03342066470932833	-0.20657153017996416	0.27893975939697724	-1.0025366222385352	-1.3921289174220446	-0.2763950563329957	-1.7517886556577265	-0.5710739559341216	-1.6255324958938644	-0.733311138566367	1.561422188623723	-0.5427598302235671	1.917971407033822	-0.6821050104191183	-1.5559621528576597	-1.0385651604583337	1.2367856345328772	-0.7901390555700752	0.6259253234345256	-0.7167210107129494	0.1825422368759506	-0.13059255361215488	-0.20697981887651334	0.05921297184275821	-0.2522111577172485	-0.5500078621572456
ES	Espírito Santo	2007	0.203949896482156	-0.9403332542091304	-0.5497112547115206	-0.1555098122410631	-0.3214207859297577	-0.47137787104931733	-1.6003566598598795	-1.5394842115444185	-1.0143620565816016	-1.8006432079566983	-0.5930788472982971	-1.6090244395994422	-0.6701606682669289	1.5814791222146276	-0.4951109885216574	2.0061631212359137	-0.6813387906966317	-1.472148806425353	-0.8661417861878234	1.2504731570105043	-0.6593556399972557	0.6680304910114242	-0.7153714363465212	0.13029508449533014	-0.3123336330584857	-0.38032941688791244	-0.20630329622149945	-0.519058147281189	-0.5644402922655337
ES	Espírito Santo	2008	0.1636257236193582	-1.0290059137140861	-0.505538846665743	-0.4581251051808073	0.6208103901296731	0.00248481836964455	-1.0522444968076785	-1.2449302177863275	-0.568576726335071	-1.791615275706117	-0.579786304733147	-1.675925509832416	-0.672528810962361	1.6636732213591836	-0.5248132959260463	2.1276679528708606	-0.6818164201791719	-1.5123388203182095	-0.8260689731064491	1.3285427306745645	-0.6518825846274359	0.7734653011821736	-0.7152943207294944	0.11253105258560465	-0.16761485968920367	-0.22006069790983943	-0.1532490953542055	-0.39148571310287983	-0.5615564725357811
ES	Espírito Santo	2009	0.21005601802239815	-1.0033047894150535	-0.547191980355822	0.24287649964447106	1.2582901324146551	0.2867183393978946	-0.5592749348837455	-0.8742713643969596	-0.07423871487279617	-0.961695024510493	-0.5650460057047528	-1.5343961937370567	-0.3204649270838713	1.7135495151797766	-0.2481125766980565	2.1699405855216116	-0.6773669195010599	-1.3978275724021554	-0.5793822273860393	1.3549038830481397	-0.4012219864324052	0.7825865053192567	-0.7127077150759302	0.29017137114546027	0.014020893560261058	-0.09377990416503856	0.35158265962116875	-0.13067004943452118	-0.5341157847881204
ES	Espírito Santo	2010	0.37859660540648715	-1.1189682529447884	-0.7040858091039612	0.39032265288126927	0.6354750380722924	0.07102041595950324	-1.1865220342500227	-1.454610067613155	-0.609978867777918	-1.774458435963216	-0.5810208445099402	-1.6785690173359549	-0.5659623896678974	1.7356884827866512	-0.46598976113805	2.17539553839416	-0.6808705052039803	-1.5416230010762042	-0.8624653786466768	1.3402024710305047	-0.6289152036486031	0.7415855358105037	-0.7150573167387015	0.2538969195525736	-0.15818812715209432	-0.2629928137115247	0.08485826968236906	-0.3151309959275253	-0.5486138836989086
ES	Espírito Santo	2011	0.5471371927905762	-1.2346317164745237	-0.8609796378521006	0.5377688061180674	1.3350020012228994	0.15700526059890157	-0.9318851626540423	-1.2178393932047376	-0.4673739207198566	-1.5120960401036307	-0.5767686132407425	-1.8069917129266755	-0.8013414179128692	1.7446412308875137	-0.686049207001723	2.1995988931650157	-0.6844091828502192	-1.6965262243736632	-1.186724264368693	1.311053118619819	-0.9097723916090847	0.7410080632980177	-0.7179555256882371	0.21120353196168823	-0.1783055116443853	-0.26835932818673525	0.011456281802727005	-0.3231421894080047	-0.5526037298379617
ES	Espírito Santo	2012	0.6038421369011298	-1.3599609388726335	-0.8089232863400149	0.6425025409527984	-0.08799847384843544	0.06555438662648415	-1.1240889437911785	-1.3767826701319599	-0.4616513112748804	-1.4478929489760441	-0.5765979749567212	-1.6088950371495916	-0.6110288603410725	1.6194415520072567	-0.44606609264386543	2.0167569866677204	-0.6805501216124249	-1.5355642048901699	-0.9128321231375517	1.2978725393913597	-0.7025618744970682	0.6672668531247212	-0.7158172881743478	0.25240414364743613	-0.09857326147700267	-0.19915365170989316	0.1841304983584323	-0.2629841656347625	-0.5432178320232561
ES	Espírito Santo	2013	0.5958878806722636	-1.1992326363970214	-0.8295564001588318	0.9792937845886563	2.4583747387789368	0.188119581107128	-1.0979757414112903	-1.4372280934998383	-0.3645058571369229	-1.6929078895324141	-0.573701266612238	-1.7597413301222222	-0.7569925655206924	1.7141047238435487	-0.6368283995679721	2.1748505335752446	-0.683617685063622	-1.5550257925658109	-0.9042092852628085	1.3282431716409626	-0.6661231833971323	0.78567907350444	-0.7154412716759727	-0.19617497984064994	-0.34335232189969084	-0.2909993111290302	-0.35132033779568655	-0.3152903880654719	-0.5723228537453391
ES	Espírito Santo	2014	0.45194120080047295	-1.386704836027106	-0.8358763249259946	0.7726020403362782	0.18078637792417374	-0.4017911141566971	-1.6531132841222853	-1.6536415009913341	-1.009994209270757	-1.808426294857453	-0.5929486057081443	-1.5909265815691278	-0.6334185743896029	1.5825201392226127	-0.46316669575843894	1.9722593933566444	-0.6808251087617234	-1.5517209955274351	-0.9727909395768615	1.2768112687212418	-0.7673927684134149	0.6621473838626946	-0.7164862882566785	0.03744443050440398	-0.15739817751579913	-0.18109756699571672	-0.17750417414870082	-0.27990386685056096	-0.5628748841247907
GO	Goiás	2002	0.7043716714375322	-0.26972032600494983	-0.14514397066702728	0.5626676172122214	0.06570594483436519	0.42862486797578375	-0.8528827801419336	-1.3268290687260722	0.09257843413642719	-1.5129045623800044	-0.041195004830753196	0.2841335107892416	-0.17916574783515915	-0.4710830930256841	0.05517738344438356	0.37596033245868266	0.049389979883032786	0.3238803446038642	0.5158187029607704	-0.05085536881658623	0.41054767845632945	-0.0050068290030424	0.0768504534269162	-0.28290525305043157	-0.7455946767012105	-0.6854940260258587	-0.45277087735331084	-0.7717946340138124	-0.24154009253544118
GO	Goiás	2003	0.6597400362347385	-0.11339623913185361	-0.2022499644341703	0.598963094647543	-0.3964416656251657	0.26800770073093944	-0.7716269750431249	-1.1111986331041206	0.03459716234981244	-1.2303364514278594	-0.05372026575486311	0.11189883856940852	-0.4846561555459526	-0.45250671770369505	-0.24105285162067172	0.4018875409515434	0.014879808290628795	0.18250843198071023	0.21251532345888424	-0.08253944872729754	0.10680142134568	-0.025013480610806466	0.054142822283418546	-0.13108995564316514	-0.6595428300754257	-0.6510029907313498	-0.3133492679304008	-0.7009542975291584	-0.18663720770033412
GO	Goiás	2004	0.6686257254276977	-0.5115725877881903	-0.23177308629754922	0.5260390122539114	-0.49916148312578495	0.2799909186997388	-0.6156105265923252	-0.9358129484197824	0.2170148581150082	-1.2340263169932641	-0.01431393473592853	0.18510365723942213	-0.4250578992896634	-0.5056911342403895	-0.15874627670628755	0.48084864743526934	0.02446834334066028	0.17483395842741223	0.28420521315933067	-0.02348032386133193	0.15242650363444737	-0.005194035101504332	0.05755368751976504	-0.16646874176462256	-0.7184730729430482	-0.7003078424723477	-0.34959175407172216	-0.8010380695381939	-0.20090914895014772
GO	Goiás	2005	0.6474325247091204	-0.5114464753657879	-0.300673088923267	0.4929572557888275	-0.11097749326355778	1.0617463020050815	0.021618935186011125	-0.7653178260937628	1.1987605081077213	-1.1197276308072441	0.19776523762650117	0.12836992277016174	-0.40413930390124814	-0.42120679798363075	-0.19512975586587505	0.3546168580771774	0.020229748143070398	0.12979690516220851	0.3051607193794607	0.04749201481016066	0.15479174854804761	0.016689834512508068	0.0577305098395351	-0.2634991678958411	-0.69071950884389	-0.6345121385113575	-0.37441692735052745	-0.7421048266891829	-0.21068506278965385
GO	Goiás	2006	0.7215991798989704	-0.8071344124037176	-0.3906243154132809	0.7297584321067568	0.054664640674617127	0.6788008229021749	-0.8088747429171534	-1.4611870307911665	0.21184956209918418	-1.4621377197822998	-0.015429754992429328	0.10254489033051581	-0.22868145658679997	-0.27576511656860875	-0.13244371144767939	0.5098332114272339	0.02753253456399969	0.037097323515878286	0.28420521315933067	0.14938801547694044	0.0523877604129554	0.1404592269524681	0.05007493571342088	-0.16079619371919254	-0.5914491714267788	-0.5675984111485747	-0.17174044330434127	-0.6510361637453173	-0.13087301836727439
GO	Goiás	2007	0.8227088456596409	-0.8425394996494957	-0.5075784239561079	0.6164381681811698	-0.21533944870417498	-0.23255443916599208	-1.1447674196119424	-1.1791605860062115	-0.5561156521738378	-1.499849053022654	-0.18132753814724775	0.15460164946024985	-0.21745071983255665	-0.33366881132784093	-0.07282282319420287	0.4818645511424915	0.034478236953700996	0.21724553172965408	0.4801575798111116	0.05839133816317823	0.28261818707683944	0.09650765232987898	0.0672866295037419	-0.28798069066215326	-0.8233783846430517	-0.7661594467313689	-0.5012470602363199	-0.8297000533529568	-0.26062954570304375
GO	Goiás	2008	0.8211120209123696	-0.9822766936210877	-0.4336131999814634	0.64623984496744	0.5043861824960625	0.6899431116123615	-0.6684997051338933	-1.3036531033042882	0.3479675038266793	-1.3093344293455418	0.013974786088173964	0.0781432841071781	-0.4625534888098205	-0.39601417967235963	-0.32110672454435907	0.6171196958831914	0.005553707829028349	0.1336341443623762	0.269867235219242	0.018342661486973375	0.03478413039180217	0.09638384929253267	0.048758913668150806	-0.20050402967893594	-0.687823027054794	-0.6550278765877579	-0.3048885324501178	-0.6887083624107418	-0.18330545150861263
GO	Goiás	2009	0.7906790371002643	-1.0092198305310394	-0.5359912603708646	1.0477228254034339	0.6178066279620386	0.7603707970067601	-0.4788144557780429	-1.1320256832930995	0.4296971847594599	-1.3269272647068922	0.03163023815397533	0.10823859763590771	-0.5249145813683056	-0.4738822726344707	-0.2643139109479524	0.5052764562886211	0.012169945951296885	0.15766736761796837	0.15185464755850892	-0.09318529954322984	0.08248873727211463	0.009055457702067431	0.052325241176236666	-0.2351364278478245	-0.5125595339941242	-0.4560196312417578	-0.1452589127268895	-0.5518845756179264	-0.12044484744334147
GO	Goiás	2010	0.9644302180035846	-1.1090443093961508	-0.6399026210885421	1.172891820091129	2.3326107001587095	0.4519606082308143	-0.8654754422296673	-1.3590875072332431	-0.04941597407476695	-1.567998754343562	-0.07186899530546431	0.1702593476002782	-0.16929848818295287	-0.32221762118635383	-0.1126100948801195	0.7582985303814501	0.029843107320592314	0.2628884621899429	0.5239067960219435	0.031269766049176674	0.2410364820768196	0.14175441604157715	0.0641780413875378	-0.13288128658602377	-0.6538025289637073	-0.644238945997677	-0.29090562355921573	-0.6819775073662495	-0.17779911729408415
GO	Goiás	2011	1.1381813989069036	-1.2088687882612619	-0.7438139818062196	1.2980608147788237	0.30936625614218277	0.9380167484377858	-0.5629864556546909	-1.36378533807468	0.5198892195937346	-1.3978917970153177	0.05111374885412261	7.236418785445433e-4	-0.4883160111471796	-0.3157401800576495	-0.36230566508344286	0.5536545905320646	7.541215229399479e-4	0.10616760003667333	0.2967049917405335	0.0713184427253818	0.0468058459129336	0.08651996673015164	0.04965763978898123	-0.11243025826201039	-0.6039303756802432	-0.598958980113087	-0.2459516031839374	-0.6499668596461485	-0.16009665759556244
GO	Goiás	2012	1.0800660052722033	-1.3705456251988335	-0.7274257006839788	1.3258089380840614	0.025504132086331465	0.05567348776776484	-0.5261363523678675	-0.6630255708310445	0.3642396248222516	-0.4212821273898431	0.017489930975007215	0.20902462746513956	-0.1163023248481194	-0.3365605260192881	-0.02026946543895818	0.7559961982870251	0.04060058760653323	0.3190333076550366	0.45479038807095185	-0.08684848368275455	0.2529668458236149	0.14009743979343817	0.06506993816559957	-0.1613933041529008	-0.6787122743722028	-0.6600030822686082	-0.26513562028425885	-0.7079791812672026	-0.1676511386015788
GO	Goiás	2013	1.0187381377004623	-1.355520069729309	-0.7619767499281651	1.1769645389038506	3.1583436325068757	0.703187720946298	-0.6413260659756602	-1.2814167040507913	0.2982566235330511	-1.5373694678560326	0.0032361165279722365	0.090565919780863	-0.2902531666680464	-0.30047192653566696	-0.20659494868868164	0.9360427309452359	0.018894078035680422	0.2667991388469215	0.356730649627155	-0.0888993076839476	0.12583539671408053	0.14904731621191236	0.05556577454811556	-0.30499833461931	-0.668126949245847	-0.5949899958963387	-0.4324813105877687	-0.5956657493334878	-0.23355025675730098
GO	Goiás	2014	1.038771842535233	-1.4568319354242634	-0.6706264545200405	1.251348937259783	1.8715830704374905	0.5148199446775572	-0.6928897017256024	-1.2020233628305088	0.2633667037216672	-1.3682053585869391	-0.004300892327487633	0.2786801202625799	-0.015548613997874543	-0.3587688945564517	0.025086074577077788	0.897176487691367	0.04588440824451451	0.38070450714437354	0.6162179714708944	-0.05295227901012884	0.345264515289933	0.2083309698505108	0.07196997861640221	-0.19438364889779133	-0.6623866487660885	-0.6303195490775991	-0.3198184980480077	-0.6764811503273461	-0.18918472803871073
MA	Maranhão	2002	-1.3853156744192063	2.3300971181599754	1.548229562135977	-2.804133892745036	-0.4251534065383487	0.028553573417324094	0.7439992586228786	0.8576622731058058	-0.0571634060306385	0.7429428174108351	-0.10736750333897765	0.7648451533889962	0.8296630404190891	-0.42222468175533984	0.9170355027028312	-0.07626058940302312	0.0941016548210746	1.3795245992761285	0.9485315273245865	-1.077419554638624	0.9871355214355718	-0.9519050488559326	0.06357964197362265	0.1161137144713219	2.931989523205931	3.0687741575075407	2.2941665593736893	3.5778762518440477	0.7527757359136827
MA	Maranhão	2003	-1.3253202924764431	2.528133841614212	1.6761704523168148	-2.040082827324897	-0.504376260189185	-0.13963194201834125	0.2096727466480706	0.3517058914830561	-0.2930333910121384	-0.06819893165175094	-0.15529505780312264	0.7229557285588801	0.812691352680585	-0.38074592615037717	0.9304544518156304	-0.12329538893267375	0.09557210364253205	1.395479428424847	0.8797827583630349	-1.144843276574251	1.0019288968509004	-0.9505628062592235	0.06461990158444822	0.1471634507544933	2.7671533659763177	2.882175976885465	2.0522130058570065	3.1112759985899983	0.6631545614125391
MA	Maranhão	2004	-1.242856451372688	2.2222539248165396	1.5781680585310467	-2.5724686227681657	-0.6339709592925241	0.4921149001050952	0.6362325865569762	0.3850604904572579	0.3423290371962724	0.0645220317781475	-0.026192716817964055	0.7916869202346685	0.8892612966753782	-0.41738973460313533	0.9606168954913181	-0.15649948483164403	0.09887730425047232	1.4037597840202674	0.9591930977235286	-1.1004855649425889	1.0278082383997704	-0.9834941587584902	0.06643971858858275	0.08879591759272813	2.7803191930372515	2.918008641469591	2.155851254423519	3.2651528391899705	0.7015428445505756
MA	Maranhão	2005	-1.418731270746577	1.8752206452872033	1.5627398070387215	-1.780350457382476	-0.49064645214202124	-0.302108852974897	1.1210041731043754	1.5493395667003147	-0.24559436449994052	0.8691628059440729	-0.14565569421576205	0.7325130251430744	1.0877905942212334	-0.21533984653247598	1.10436008749234	0.17906595950305815	0.11462868254665572	1.4106264188899336	1.1551454643753094	-0.9740027181409967	1.1836786013558533	-0.8633213988498657	0.07740041094127412	0.07998854039729576	2.411149396131304	2.52943945274887	1.8226883032190901	2.7775607423414397	0.5781371139903327
MA	Maranhão	2006	-1.332936605417775	1.6827165337550138	1.532998774294571	-1.708265958030666	-0.5391639304713427	0.22007482885574117	1.3293591895491081	1.4065255091206343	0.40167171273676255	1.3225792996144892	-0.014134593748861902	0.7451944642523637	0.9881133131606255	-0.295475043675878	0.9857746068797986	0.21100260079003294	0.10163408615043315	1.301770049029857	0.9871337756248258	-0.9532179618874704	0.986698408667103	-0.854687474575884	0.06354890459078984	0.2667347911903049	2.5119996334529655	2.566557844312139	2.0191881606607183	2.905019009989165	0.6509219435199951
MA	Maranhão	2007	-1.2403868201225976	1.352529121134289	1.3369526138233094	-1.2723914116695014	-0.293678276468502	-0.3389317777099542	0.9924060776666269	1.4248470494022378	-0.217353206838287	1.0919928316836838	-0.1399172378317804	0.8006341742231181	1.0380595976171505	-0.3326509275561321	1.0536483909782952	0.1621258344485132	0.10907169528356819	1.4384968813456935	1.202571083715602	-0.9762839718872679	1.1306786661531727	-0.7730825554615717	0.0736734934971965	0.0807349283498645	2.6508201157832705	2.78356627340347	1.9911274054014962	3.16187236997201	0.6405280566238305
MA	Maranhão	2008	-1.0834743801511277	1.1086328619081594	1.0468699484298423	-1.0339342948937502	-0.5193048865378403	0.05966789367327204	1.3455308186058206	1.5451115189430216	0.33856520124949313	1.4174767974645581	-0.026957508673554825	0.6983507764304012	0.9970117893175586	-0.23111704163494792	0.9807790838385176	0.2336510980727164	0.10108667643043344	1.3674070069040591	0.9680164687635816	-1.0487771466937752	1.029607398146487	-0.8827728715356388	0.06656623404155357	0.09103508127130139	2.6488189104592954	2.7775848462585175	1.9672697370639767	2.972868202457286	0.6316910206451007
MA	Maranhão	2009	-1.1435618544361106	0.7592102367518389	0.9916132106469504	-1.3636062984753505	-0.6178174219564843	0.502416262836286	2.002072425915063	1.9909356657953792	1.1950283938250779	3.398852261106376	0.14707135764481152	0.7347498374201061	1.0656879274851012	-0.23238939619690144	1.0014940110494215	0.2675637032360833	0.10335661839096531	1.3964892285970256	0.9628695052646751	-1.0888258233699804	1.0761724789290268	-0.9352241705078821	0.06984065724623141	0.1767204113116602	2.780003213182733	2.8847474321853803	2.151266034303166	2.999660096896299	0.6998444492133743
MA	Maranhão	2010	-1.6273107476326456	0.8094796792492324	1.1781082554142985	-1.5824715054955218	-0.5245980073949057	-0.28658403605677724	0.7671962678155799	1.1198012340579822	-0.29192643079408903	0.7142086430681907	-0.15507012934557385	0.8467938801423187	1.3502597445437634	-0.18912934444949583	1.2694035442273293	0.21328247504843945	0.13271414426102857	1.5245317871873847	1.3084515361962612	-1.0112631959967597	1.3561663166592421	-0.8622692283644003	0.08952962384544863	0.12178626251675177	2.6361797162785723	2.752652914202163	2.033705861395992	3.0584104222583166	0.6562993943525225
MA	Maranhão	2011	-2.111059640829181	0.8597491217466253	1.364603300181647	-1.801336712515692	-0.3663944374079099	-1.9869395962611731	0.9762344486099154	2.6332857355548014	0.1678694334613743	0.4014572882314352	-0.06063364708930363	0.6067708089055456	1.126326736169193	-0.033138687735028996	0.936498789448108	0.5584755064757442	0.09623444216807427	1.2803623008901892	0.9602960191035343	-0.9448533648178093	1.0446437542894185	-0.8408322471217843	0.06762357995291914	0.3978005052358369	2.7274452305039056	2.7461683756543454	2.251208620317192	3.0195549599594336	0.736863835116309
MA	Maranhão	2012	-2.232758143028462	0.797023848171905	1.2476660269731594	-2.1170928490305396	-0.5399135003414862	-0.41629711485577026	1.6827490396828875	2.298017209090346	-0.43538333137032126	1.3116185319432996	-0.18421982534446993	0.8474593778283662	1.3088890068336516	-0.21663533463607088	1.1646555367085738	0.5726053636526434	0.12123585786222948	1.433245926266809	1.3301423248069573	-0.8817386778376398	1.2115860292599152	-0.6099829183668565	0.0793628414581727	0.07133044089985686	2.4939361180150423	2.6205583962189456	1.922714625298183	2.8676500218444025	0.6151875164772881
MA	Maranhão	2013	-2.34428422118648	0.45099005565598316	1.1037668405741758	-1.951260963796586	-0.5868797887921995	-0.0019300514083341507	1.8215334254799347	2.1533240191740908	0.15268665445256707	1.703216215189098	-0.06472706265858069	0.8113006336173915	1.35108500438284	-0.14418053164230782	1.1594560447877427	0.5050794568624467	0.1206660978977878	1.4329521667454879	1.2081859549924527	-0.965453777518607	1.191500792953209	-0.789677799290802	0.07795046186692083	0.16746520155964606	2.6400241376312223	2.739627936137682	2.17475785081788	2.9540656720512612	0.7085459712142909
MA	Maranhão	2014	-2.143550040947753	0.26227207830613175	1.068486892432247	-1.8778847521643802	-0.6118677166012728	-0.023583936425756163	1.8448629884746035	2.1970138459994537	0.1277838563231048	1.6582642149642914	-0.06978718153444223	0.8621003415623695	1.1396744456683061	-0.34405585030897134	1.1112040415870064	0.1319814596102311	0.11537864322953029	1.4701862224256577	1.217009326032506	-1.0061015713495147	1.1520738377585305	-0.7919088014074522	0.07517798657579874	0.18149729388566083	2.7395577918044185	2.8400264780016866	2.081647759536901	3.002613928142531	0.6740573861430744
MT	Mato Grosso	2002	-0.34719263548071644	-0.2537636669528085	-0.3028118339331269	-0.7773946166495338	-0.0695793263126254	-0.5151061049566334	-0.03555276842325307	0.3416838511019025	0.43707472012465604	0.08649663911127375	1.1304636009001408	0.481786521198278	0.16382025413207713	-0.49729359480329915	0.1905488684376328	-0.08680083543891981	1.4493082155824721	1.1385864701369781	1.376465022767247	-0.47998454595682377	1.24779581379433	-0.30279548594694206	1.7111474171826162	-0.18751688034321107	0.39440797466963984	0.48887822451886337	0.48630844618138425	0.7725303611294707	1.3610580026908141
MT	Mato Grosso	2003	-0.5322348503556902	-0.15947181888366466	-0.23050923589297748	-0.878613858411096	-0.05157021779682583	0.3714417926721562	0.2648153477763387	0.03616825267350323	0.6950725864632625	0.5742736042093807	1.276607932130318	0.26298545124896205	-0.11009492079714014	-0.40008571414846517	-0.09324992407297135	-0.042136227908924774	1.3626130064379214	0.9156227704909026	1.1227931053656683	-0.3750468736283488	0.9545791183969718	-0.11869268910993473	1.6536674613134192	-0.17393262075291105	0.4005169187343095	0.4902757547773258	0.6329387279499258	0.9242587225971826	1.5124683547404085
MT	Mato Grosso	2004	-0.49654728109810636	-0.5190519189961225	-0.3183833060700346	-0.5499943358036525	-0.5325830874631586	0.11243609919892047	0.5195847747649378	0.5300668678435205	0.7411326993761566	1.22640129192744	1.3026989410216108	0.3241928127124477	-0.08365065754062044	-0.459631902884197	-0.035072720322697606	-0.10633329672472114	1.3803850510585922	0.9717676159559971	1.1047787198844332	-0.4579324264095356	1.0085532493810119	-0.2707049937636985	1.6642481362681025	-0.2587222853218405	0.35685903571238103	0.47568554354784676	0.5437436071991076	0.8612446209170254	1.4203655197655458
MT	Mato Grosso	2005	-0.5246822469936128	-0.4329005786131199	-0.3698747322045214	-0.3160581376378901	-0.26799772513053344	-0.439891602051027	0.38489937665615664	0.7823644763843671	0.5122392442169148	1.6602001674415432	1.1730409659189454	0.33090325442386553	-0.06510020958392301	-0.45606931029394604	-0.013648826927902117	-0.06340277654184594	1.3869296480650883	0.9703538976537616	1.1959535554355607	-0.39329690359851827	1.0288230452139018	-0.16942218317055846	1.6682216732727673	-0.49547652499602995	0.4617116836819917	0.6756441087182892	0.47102165905546806	0.978922715323922	1.3452728747843616
MT	Mato Grosso	2006	-0.5417361622258012	-0.6874533334868846	-0.4448483777686842	-0.4007205332151497	-0.09417514180825859	0.6138391675976304	0.34951756604215845	-0.04432124845007071	0.6514001829626808	0.12991091545339187	1.2518694561177681	0.46346682987389964	0.0963999467722077	-0.5178363358223215	0.08597443276637544	-0.1927528367525557	1.4173626862902826	1.0026674765047734	1.1588218675047701	-0.459453262240383	1.0531904625854094	-0.24021092079447523	1.6729984749489466	-0.18721832512635694	0.41773782080554517	0.5135306503893624	0.5522013979557533	0.8715225732675624	1.4290990309760232
MT	Mato Grosso	2007	-0.6806244962187623	-0.7544453452793294	-0.32385361559224357	-0.22790897852101474	0.32701138683650377	0.3054289780648498	-0.04297581155579608	-0.2782732243536262	0.4971705158827147	0.5102969878085892	1.1645051999629843	0.4445740717076878	0.14842732661176636	-0.46064978635054094	0.05357505520078033	-0.2005110795148445	1.4074652843098387	1.0636593589186956	1.2334528823557942	-0.48454705344936605	1.1258446544701546	-0.21210145255604623	1.6872410462116023	-0.0595859954476816	0.3412180329137358	0.3845106984381112	0.5746244815306075	0.7360987273695317	1.4522530950017916
MT	Mato Grosso	2008	-0.20390054776378042	-0.9756023437326845	-0.3980369536184225	-0.06686233952898034	-0.25789869020649336	0.09267430097692525	0.21630046219685478	0.1864988395994829	0.5579334022451161	0.22811135479973085	1.1989246762712915	0.26969589296037993	-0.04220816037055053	-0.3647142599522954	-0.11676074536064089	-0.01896698352715853	1.355430890714538	0.7728371419890316	0.9930160215143015	-0.2853175596083485	0.8821221411593705	-0.049235842069427535	1.6394635525487118	-0.2520047942861207	0.39983229592684005	0.5187853629268824	0.5621826069266684	0.8298824370940805	1.439405621253368
MT	Mato Grosso	2009	0.005989781850707154	-0.9889734141166917	-0.3104781634291389	0.11620014857773935	2.4028228600475483	0.41075515705377186	0.19058492281351935	-0.0808077352782744	0.6921541734551132	-0.013658768945251363	1.2749547813856392	0.29775774011721845	0.04107152284006408	-0.3461378849356717	-0.06157036740429211	0.013151904566871042	1.3722905159806995	0.8305976648213891	1.0492650118946503	-0.31902942042407806	0.9377189817430084	-0.2662874783344695	1.6503623309578568	-0.17841094811005756	0.43669661207663013	0.5303569097640556	0.6515202699538294	0.7750262428763434	1.5316556455299526
MT	Mato Grosso	2010	0.1711740592727059	-1.135456632933937	-0.5115488529979079	0.3661826722519539	1.389995926879625	-0.2577822664687279	0.15585568672077654	0.376134611858528	0.5773673465470438	0.5525579870973993	1.2099331427306386	0.3443241378467013	0.2013158436522342	-0.3010965370458232	0.07143786245569571	0.07709733248370255	1.4129220365259911	0.841099577402677	1.3510978310270874	-0.12410896153851729	1.119888397724035	0.010313294628484007	1.6860734268256141	-0.3496323306719145	0.37418526398048263	0.5281208616188414	0.4974589534419451	0.8727750869974299	1.3725720109136819
MT	Mato Grosso	2011	0.33635833669470344	-1.2819398517511829	-0.7126195425666767	0.6161651959261684	-0.3263418267614647	0.5001037119161093	0.3019305618484	-0.01582107593144213	0.7925047786978421	-0.029164384570288356	1.3317989411846582	0.2540566814772263	0.2079179413099774	-0.18387799079946246	-0.02494220843793752	0.18472259364241622	1.3834797324518744	0.8871464284165398	1.2091886119956434	-0.27974116135912963	1.0446855719080015	-0.1182035141967161	1.671331240940296	-0.23782342426211248	0.3416393389651202	0.45170393198674924	0.513247571223044	0.7902027267088753	1.388875329549117
MT	Mato Grosso	2012	0.19099285279518544	-1.2971220773801595	-0.6166049364846068	0.24660682807681794	1.188754862515319	-0.14152402906604614	0.7690520274057266	1.0139434445115167	0.5178460223625283	0.3016269246542972	1.176216956628579	0.36896606328892956	0.2970462217992167	-0.27021302412895287	0.08493079621849393	0.07923532447230502	1.4170438752407746	0.9305678018909611	1.1658070391859374	-0.36414754997116383	1.0215160336896445	-0.14245522304349084	1.6667892618478757	-0.19065170949321356	0.45586605637340716	0.5552888411495955	0.577519072652212	0.9033005592082464	1.4552420482720674
MT	Mato Grosso	2013	0.039035541644184636	-1.2324356684548934	-0.6484437139207049	0.3578453648147578	1.279527387852451	0.004587137479724971	0.6268212300323198	0.7370846142158822	0.3785120223741458	1.2117240018411708	1.09729043401419	0.23253890100025354	0.2600170806094923	-0.12336018568066916	-0.057786000201091994	0.2597588477684463	1.3734465692222517	0.8045999205258085	1.2791739852318305	-0.12788800801946124	0.9445368489910134	0.04998718539328743	1.6516988527983585	-0.2567816768601214	0.35448918680349545	0.4724432739385308	0.48507397080697956	0.9121180983849103	1.359783284893115
MT	Mato Grosso	2014	0.202549835362428	-1.4645766975946022	-0.7257763775783216	0.6013897444839081	-0.2869054909921689	0.406130055213418	0.5399981413911149	0.33542007727303097	0.6166636777987761	0.05041014951813038	1.2321927682480587	0.40645580531215963	0.5058733499658747	-0.18248996761320702	0.15404914028783334	0.2700587257491237	1.438158233303878	0.8684926818480494	1.461657343640401	-0.08226293309403748	1.078761844150808	0.15090564930160114	1.6780112921941424	-0.054659835354820475	0.3584915980834046	0.40100154998728915	0.6171906485480246	0.7220992086108792	1.4962068960867672
MS	Mato Grosso do Sul	2002	0.6030307004124387	-0.31086515972331624	-0.48026621807673	0.7869961253827578	0.32815250567495013	-0.9853948523425601	-0.8230580554004477	-0.23834166220141295	-0.6575062004486811	0.1265419787589002	-0.17001062676967205	0.6965206559636509	0.27472826721064253	-0.6945085360271188	0.3549951625328628	-0.12744814943561336	0.15019400399385893	0.9016875392630235	0.7404470254927286	-0.6211688053843851	0.6953727378904105	0.13295930550116175	0.1681848540610452	-0.5677268729649492	-0.6099866560145198	-0.43488898049561603	-1.103665780269469	-0.9853710835130193	-0.4877502976518676
MS	Mato Grosso do Sul	2003	0.4663100416604609	-0.2973081130570021	-0.39075912710405347	0.6530967544897756	-0.5096678586740931	-0.040822951665199475	-0.6568349228412332	-0.7455507993415896	-0.0030199446426344765	-0.5730671951817323	-0.017950902340099422	0.4443707233623863	-0.30270385686812684	-0.751255545154064	-0.12443261104752033	-0.09136210528609975	0.09012429060640402	0.903101259988777	0.4084676901106652	-0.8518289065990287	0.48325650743283977	-0.269970194121447	0.15112994405875824	-0.6244523528818492	-0.706044531788017	-0.5156103021699714	-1.0231167878757754	-0.9603494715897571	-0.45363573405520596
MS	Mato Grosso do Sul	2004	0.53426370453312	-0.4525293376074137	-0.40203661216943165	0.8933045006983664	-0.6557666098707701	-0.19954803186233888	-1.024010424052405	-1.061088437587403	-0.378343923813484	-0.9676383689106532	-0.10515160410307	0.4293230678181017	-0.29520473991135254	-0.7275897521949911	-0.12580163967288602	0.055274885449353064	0.08995275860091251	0.7908115690585886	0.34707173181972084	-0.753228050131029	0.3967673621095709	-0.05756024149093523	0.1441759051849539	-0.6031056590864065	-0.5800212329337351	-0.38983261915722167	-1.014932428177331	-0.8758376482184891	-0.45016944785441926
MS	Mato Grosso do Sul	2005	0.47597254890322954	-0.536261843406553	-0.46957072699342584	0.847585249947045	-0.6321849002958024	-0.35450510950592506	-0.5480791913235635	-0.3834203157151713	-0.40664764223287864	-0.4431817405275327	-0.11172753372211978	0.4752794253920008	-0.20087372096452902	-0.7242816303949848	-0.06704403480084341	-0.060126225192245836	0.09731476975503332	0.785964532109761	0.279058249660421	-0.7940371450268249	0.421569334768657	-0.031857124460054405	0.14617007327338774	-0.622213189203276	-0.6585422267814786	-0.4660259449139326	-1.0979332927251138	-0.9134781397494279	-0.4853224421577114
MS	Mato Grosso do Sul	2006	0.5249457779506297	-0.8505660905968945	-0.5572292196618858	0.9214877466605477	0.19553271432644492	0.2251203943162884	-0.8815145158937603	-1.2090701090926639	-0.05697683858334875	-1.1604136491836934	-0.030486948986142355	0.5914643450453348	-0.033632613624139225	-0.7618507875367916	0.09678273901427276	-0.0824642425169936	0.11784138071297388	0.9239031260863231	0.49523084014176616	-0.8181170454791316	0.5349091031766894	-0.15783628340952296	0.1552829990954043	-0.6153464204695627	-0.7767713561016345	-0.5940955763699274	-1.0493662511909194	-0.9905473297380759	-0.46475305483827284
MS	Mato Grosso do Sul	2007	0.6040079085715595	-0.9230349511892988	-0.5751444204610875	0.990855021880936	4.749072641283384	0.07942969164298916	-0.7981378420102188	-1.0020523632840421	-0.263209153980213	-1.1608983657099272	-0.07840182706629098	0.5311997738005372	-0.11443651258124198	-0.7385320004506237	0.0206137065120293	-0.1392497669047581	0.10829781176021902	0.7869743322819397	0.30810184453004147	-0.7752801696783171	0.447979882736396	-0.04097911388657608	0.14829357635126988	-0.5620543249195192	-0.3893800544624647	-0.20284313041160038	-1.017256255632197	-0.6814962794453377	-0.4511536483747959
MS	Mato Grosso do Sul	2008	0.5601731425767371	-1.0395523847948678	-0.6063033142814641	0.8554283078461802	-0.6175804054418804	-0.16443930544860524	-1.018178032906075	-1.080349544037294	-0.3149431270349732	-1.1152956465527926	-0.09042141266952712	0.3286664421468333	-0.21192505670073794	-0.547933302216086	-0.26551591123833523	0.09436924469219243	0.07244731435558904	0.719721694616955	0.10847307474879982	-0.8285094237579783	0.17673646988349231	-0.23113992685594315	0.126484627700462	-0.6144507549981334	-0.6284714775038276	-0.4370132260323249	-1.0813222241776235	-0.8816775095886035	-0.47828722874920815
MS	Mato Grosso do Sul	2009	0.5639500284196327	-1.1403039209764674	-0.5229005055999583	1.0565352102150245	0.3727321320334158	-0.16948487090915249	-0.4146581579403674	-0.3636171519327731	0.06737994612352431	-0.3042153297549838	-0.001594580176294256	0.3795031209653999	-0.0591798528453404	-0.5130707902111359	-0.14397197667364678	0.18644071987699837	0.08767611380744401	0.8148447947376996	0.42280566805075387	-0.7311759305837409	0.33976708985690235	-0.03600313167518033	0.13959287762407008	-0.7004346403090862	-0.6725506672091003	-0.45160343726180396	-1.0445399690473192	-1.055056001329546	-0.46270900059983605
MS	Mato Grosso do Sul	2010	0.7432774375835445	-1.239942974593694	-0.6928184664479108	1.1134001379157454	3.9158161533373006	-0.6280006321363764	-0.6447724791426718	-0.293932661744504	-0.22377573895376543	-0.2661544527356163	-0.06924008512724238	0.38296001599376	-0.2407374579164056	-0.6344534057108976	-0.23811377889287236	0.06941323636367991	0.07588065373770456	0.726992250040197	0.2937638665899528	-0.7098842289518763	0.21047215622280885	-0.056732663784841195	0.12919709872959806	-0.5665326522766657	-0.6401627321209967	-0.4673675735327352	-1.03507869911989	-1.0905680418675403	-0.4587019101671567
MS	Mato Grosso do Sul	2011	0.9226048467474551	-1.339582028210921	-0.8627364272958633	1.1702650656164673	-0.07169455748811435	0.12862395488332376	-0.590822865413411	-0.7937818627096458	-0.1522103596080029	-0.8712331474809593	-0.05261298003351172	0.39824799075693473	0.10113623216307346	-0.4331669300109724	-0.09976699788214576	0.13729211965429503	0.09321475897550474	0.8051507208400442	0.46251083773100227	-0.6916341989817069	0.3401205192851196	-0.08483693357977957	0.13962129475014304	-0.5175696065649084	-0.5345727976135238	-0.37362127379389914	-1.0149920027219095	-0.7656469759072689	-0.4501946792388219
MS	Mato Grosso do Sul	2012	0.8862431559878602	-1.410519393759148	-0.7711427180304635	1.114224074280329	-0.02942930331116618	-0.49744662584471844	-0.6723437797068058	-0.4237493867031649	-0.2997557338854933	-0.271415829984023	-0.08689285764862631	0.5262455083685308	0.13472080086772537	-0.5716916302578195	0.07661519618672684	-0.0462423671356412	0.1153144961034008	0.9352128797747606	0.40920297250123105	-0.8916241107381482	0.5226883290566744	-0.3553506985598554	0.1543004050247829	-0.5750414742552441	-0.8175854204329003	-0.6525123229275028	-1.0494197900263562	-1.0849772537064388	-0.4647757298835384
MS	Mato Grosso do Sul	2013	0.8913917533806143	-1.3681945428610465	-0.7451751103926066	1.0689636622455294	4.728409503640091	-0.2903682101521878	-0.9338734776368081	-0.8869555076688391	-0.3536910811606784	-0.7766961913700752	-0.09942389880293773	0.3478919503761493	-0.31522631126445094	-0.6385943411172917	-0.2933291341959372	0.10097238201870647	0.06896246745974302	0.7896181703973445	0.376382705713652	-0.7315215752013577	0.29277907068274517	-0.15570703064133212	0.13581487126519431	-0.6632645232447701	-0.9806836884626643	-0.7926007109838762	-1.0557909768943792	-1.1345192852064887	-0.4674740908913433
MS	Mato Grosso do Sul	2014	0.8598840680396407	-1.5254231030200187	-0.8497916332769814	0.8387358814176019	-0.44888873615840713	0.14376065126496548	-0.3735663154934265	-0.5483984982999851	0.029739655617946486	-0.7091385734274347	-0.010339717471854644	0.45614634800689846	0.5700284858587095	-0.20331031326948057	0.1537914655101414	0.3118299086265417	0.12498426602275783	0.7783818565892373	0.3631476491535692	-0.7265442941068416	0.2860149586365411	-0.21670160732361837	0.13527101227699126	-0.6025085488318314	-0.32734267614809465	-0.12184230255138961	-0.9183811718263184	-0.7880750751804472	-0.40927751524333567
MG	Minas Gerais	2002	0.46213409605068306	-0.2136140854633917	-0.1775394651018989	0.2251055395889825	-0.312525205520385	-0.623165298738204	0.03151972419226127	0.5014100997107557	-0.3947908468612173	0.21629263095868995	0.22401120344860576	-1.8168447857721917	-0.8517182733379924	1.7244917625193141	-1.0009377655406946	0.607997749721946	0.4592751891437487	-1.769635699159654	0.3066312841605925	2.4324160692035677	-0.33632353172775464	1.106776698461407	0.6553797353411909	-0.4835343186505949	0.08079796906044254	0.2668386881070227	-0.3705604519386125	-0.11671194578974699	0.10600418754807284
MG	Minas Gerais	2003	0.4680402460331629	-0.2000539152688129	-0.17835717661632755	0.19031315306389537	-0.5447022688986654	-1.0905107995213856	-0.5872438984444328	0.11853688613365208	-0.6350384878522198	0.8246016179064247	0.13339974703461338	-1.9297022145551292	-0.6180615289674123	2.0163698777169814	-1.1359505425422118	0.8484491459899207	0.43181411340648135	-1.8237609442803906	0.27501420312983443	2.4785480904198316	-0.4657887382706406	1.2134679096007424	0.6384815955497156	-0.7499947964008118	-0.09694069910597912	0.17795579211134605	-0.46109293342944135	-0.211742691035855	0.043760624814909756
MG	Minas Gerais	2004	0.474992952958841	-0.40288172473785094	-0.34634457094960536	0.279975697882331	-0.5535519107949113	-0.2958342394852065	0.26057361020687303	0.528187735506946	0.03335356517220423	0.013140489751614562	0.3854895374743659	-2.096853217184993	-0.8671112008583032	2.064973816059525	-1.2677622186462647	0.9489148228846719	0.4050041291369289	-2.0031013113870166	-0.044097714681587706	2.4836175442032133	-0.7067764065845695	1.247057270790654	0.6070272493954652	-0.30440122436473477	0.4178958107328041	0.5575807902636546	-0.16112730741562328	0.07302453996772598	0.24999521591283208
MG	Minas Gerais	2005	0.4400893370111388	-0.6265081899939245	-0.3195112946890653	0.26363777375697917	-0.5797866060422245	-0.03624636520725336	0.9577788071381571	1.1584800406927684	0.4330492672680331	0.24192948126683841	0.536238196872935	-1.9575607150747782	-0.8675058897287796	1.8904067861606246	-1.2418864660735345	0.70116093800605	0.4102671567406492	-1.8912155410104041	0.04340071332839479	2.403520188417466	-0.5746113259904292	1.1136260067500763	0.624277784541008	-0.3421684516836259	0.36633843134792354	0.5169965245448743	-0.11901901913312782	0.11076629144328949	0.2789458184015421
MG	Minas Gerais	2006	0.4678835070008367	-0.823459886739023	-0.4667384216155543	0.34893997632584745	-0.4192259980155719	-0.3198006754228056	-0.05424292926125108	0.17412788567674312	-0.12748365088922076	-0.39211654803290713	0.32482840287830106	-1.9034889740338836	-0.9076925560911765	1.7968308971941405	-1.182696974033166	0.39910261286673826	0.42230607038604295	-1.9071703725826403	-0.13269906848326193	2.302131134041525	-0.6578170306313479	0.9368794699967486	0.6134175560293817	-0.31485065480503227	0.387298427942983	0.5290152811452525	-0.10466544920085549	0.19950243440928983	0.28881429090855737
MG	Minas Gerais	2007	0.497107640532573	-0.857796062315938	-0.48829114729464307	0.4125515296629095	-0.4203535230895437	-0.9740423300563291	-0.2799829575014703	0.3947693396101393	-0.8746152334529858	0.14545855993902576	0.043041324419206384	-1.8865927103899098	-0.9697307192391397	1.7356884827866512	-1.1231771074869663	0.6099691796053018	0.4344121810653201	-1.8247707444525691	0.21839757376004568	2.4407806662732283	-0.45054743891762183	1.0937804879055095	0.6404709301470447	-0.5423496845480746	-0.06181427152407885	0.1374833290010706	-0.4596163194710886	-0.27377689310562725	0.04477583755653466
MG	Minas Gerais	2008	0.5453074393263186	-0.9970616816118362	-0.5254584238456256	0.46043372524480797	-0.21539527558200736	-0.47305972628692594	0.3414317523091284	0.7557193438466258	0.055660097385292345	0.45236667820426857	0.39390263727565367	-2.0702147972205265	-0.8647430581628711	2.033164956591162	-1.2571630056230043	0.859443599134467	0.40715996799931	-1.8663744766476622	0.1514870085690658	2.4468640095966183	-0.5612298123104538	1.223446223504535	0.6260243750600556	-0.5577252752603663	0.20834850408888206	0.43001426886889665	-0.26062835223696296	-0.07384067141010174	0.18158552001084635
MG	Minas Gerais	2009	0.5521079984137133	-1.0605120786776243	-0.5419681875074335	0.6226900537853195	-0.1926034554267602	-0.5994090946107018	0.8578634310296973	1.459924186978011	0.14428985629753496	1.5508230052712253	0.427330110332461	-1.9299055614363343	-0.6145093149242634	2.0189145856194277	-1.143528167840762	0.916414275856015	0.430272853765406	-1.7504495104293716	0.25074993276968366	2.3698083285142375	-0.4718170654696446	1.2147355497008074	0.637694762394572	-0.4200913476979751	0.49973459305298745	0.6877746672563585	-0.046268270239736314	0.2654712851660561	0.3289639525454956
MG	Minas Gerais	2010	0.48402556469654784	-1.150624666451465	-0.5920724311759339	0.6884986560636446	1.2601131671764563	-0.6933827513133929	0.4377987512769569	1.0336743340455519	-0.25586635075156666	0.6262673667844324	0.2764077680777822	-1.9813522811425328	-0.7198916648710101	2.0153519921130814	-1.2637785351313242	0.9555521601463732	0.40581439426190863	-1.8934371004197894	0.11876700615830191	2.4582702783279746	-0.5974876959251383	1.27955474828636	0.621291899936869	-0.5057766779174669	0.39751511011638757	0.6113577376242663	-0.13608905936765645	0.176276918173696	0.2672096973529293
MG	Minas Gerais	2011	0.4159431309793812	-1.240737254225306	-0.6421766748444342	0.7543072583419707	-0.31804754151133097	-0.5489534400052302	0.3405038725140553	0.811153747775581	-0.027326355136336612	0.8836920259964345	0.36260358555191263	-2.0825080306883765	-0.9735699805946886	1.9783843134666153	-1.4241366949889869	0.7221095478768009	0.3731981654482757	-2.048340323717248	-0.13306670747270194	2.4790550367106707	-0.7657521163616731	1.1607731536434989	0.5993295844322817	-0.4415873190122783	0.34706366022232044	0.5337668822799075	-0.1433157367095816	0.11631061847872193	0.2622411588025444
MG	Minas Gerais	2012	0.3914193977221456	-1.2898086846488745	-0.7172095050056346	0.7614181720713011	-0.4175406669484484	-1.1659840493672182	0.13040525494137534	1.0225561356402395	-0.611735266526097	1.2798567200156694	0.1421887566382162	-1.8868515152896108	-0.7849797068972836	1.8551278649095602	-1.0694318370368334	0.8960839882142598	0.4453437606346225	-1.887176345168726	0.29744026971941345	2.573600329847798	-0.5271517843049038	1.3239782473431874	0.6304723288112098	-0.5516048944792218	0.1666918263909281	0.38350447697400897	-0.24989789048891187	-0.03672201812410585	0.1889630066184417
MG	Minas Gerais	2013	0.36944240511672005	-1.3509546545784228	-0.6824587337826228	0.7532557578497324	2.901992798034793	-0.569976629340084	-0.19554584683958476	0.1935455858616382	-0.33436588989821325	-0.2477643828896471	0.2468009937006583	-2.0663142373121515	-0.8030637065235466	2.068050601221658	-1.3069518827642588	0.9922401797229566	0.3970331030413891	-1.9093001315357343	0.16261648674594892	2.508411776378595	-0.5878766266163103	1.265022592706839	0.6225463624946068	-0.4374075468719859	0.09348982697155885	0.2630374074676246	-0.3616011457463249	-0.1380006423293466	0.11216395625019113
MG	Minas Gerais	2014	0.3952751233620441	-1.3694245809953332	-0.7612055669101159	0.7912423970653857	-0.1831754089742822	-1.0564532326626923	-0.6589557932166179	0.008451050709025885	-0.9796282031108127	0.4795492823705018	0.0034347829678337324	-1.8695485581272424	-0.718671711425173	1.87622581550845	-0.9972778669920189	0.6996677779637632	0.46001959850324303	-1.90599533207384	0.43132824154868177	2.689529496393153	-0.437761962594527	1.3122510645196808	0.6421397242690413	-0.601314328143548	-0.04338211376516391	0.17912971715279846	-0.45873819119064524	-0.22403970931634287	0.04537957461464245
PA	Pará	2002	2.0359435977357525	1.0032200636732103	-0.2522397834575878	-0.4536008640133349	-0.3684436391384354	0.8686402233552623	1.0348234644958465	0.5754792332704545	0.9092954919511943	0.36867919443683544	2.1128269871376184	0.9393166378858614	1.1801481593430996	-0.41459055499434844	0.9485521696355921	-0.5727401228596669	2.5455779934752076	0.8758366771516208	1.214335579906239	-0.2619980767672982	0.962277564798235	-0.5889923249814891	2.5253717926276513	1.3183953328836966	1.053594614924754	0.6246622212037878	1.5656871695040848	0.495144180202504	3.5639142942421533
PA	Pará	2003	2.0359435977357525	1.075619998091741	-0.26011011961599095	-0.2440624842295822	-0.42123920708993023	0.9655571248947505	0.6635387795171761	0.06466842707126431	0.865490180849239	-0.21746161158538857	2.079322576835461	0.8909201172494682	1.1643605429523123	-0.364205318371806	0.9452066243431734	-0.3690885703783841	2.5441980526030807	0.9754028936676172	0.9922807391237324	-0.5400575612752985	0.9740648218556732	-0.8082072127326255	2.5284917586370925	1.2155430806507883	1.118317821370568	0.731880708099496	1.7061170714428542	0.3915710405390162	3.7597089553815417
PA	Pará	2004	-1.2598084435350765	1.1239870839341572	0.32701793335012624	-1.4167421947348735	-0.5376302789070364	1.2039600929056042	1.2296783328068877	0.5559049374714233	1.2680689975558752	0.002425370205431512	2.387234233973224	0.8380499720590098	1.228300395728989	-0.25681860183207356	0.8995648305859353	-0.3617920085280105	2.525372115718568	0.958640223411749	1.0352946729440016	-0.4893630334789942	0.9635089156840502	-0.7769135770422831	2.525697718372399	1.2768961654436957	1.0657598393236998	0.653115928384499	1.7123897454414896	0.5081769593236838	3.7684546449981036
PA	Pará	2005	-1.3106803733618582	0.8404997505289276	0.1513247534144719	-0.9540931760360994	-0.47737090428009876	1.016336212860157	1.724717779938092	1.2804790940734003	1.614430290006222	1.0091828168606913	2.652148026396193	0.9167451521292745	1.38262435980258	-0.2558007183657299	0.9636152011990513	-0.4518895318494022	2.551791065049954	1.0327594983699184	1.1018375991455382	-0.5365089442352653	1.0524971527656721	-0.7035987030939389	2.549251990334849	1.457074202182446	1.0881944089944837	0.6094570966337529	1.673034249922372	0.6799048320789215	3.7135831693965202
PA	Pará	2006	-1.304735733615715	0.6286496528491589	0.13678854386568384	-0.9540016794678269	-0.5200518455121964	1.2016475437513754	1.870843637052525	1.3150744014476194	1.422151208998416	0.9438577562873551	2.5050837293142894	0.8751884773622618	1.2257887293773588	-0.3049136004263186	0.882601123429841	-0.4850199696459992	2.5183750702008187	0.9560147458723067	1.0264713019039453	-0.4921512326036035	0.9253031977007544	-0.6856638659411598	2.5155850575082725	1.4739425691581418	1.1433855567063225	0.6617247117982116	1.746684520759877	0.6318574418378433	3.816270200846899
PA	Pará	2007	-1.3265344518311133	0.5006648406258211	0.04522704768060845	-0.45278352333260474	-0.33129997724009347	0.7858088553627577	1.492003355139345	1.177271364058516	1.0968524069803491	1.2226760745648804	2.256279543820291	0.9387065977302785	1.1738331137340423	-0.4178986764889896	0.8815167452700419	-0.6156217119154238	2.5179277953847525	0.9774224915884566	1.0654411936053136	-0.4921512326036035	0.9551178970437468	-0.5510088655208095	2.523476702055381	1.4933486537753329	1.125480031827618	0.6354511511230546	1.675777999896814	0.7174005363083209	3.7174086471636705
PA	Pará	2008	-1.38019351441862	0.19280082967685125	0.01864695876519793	-0.7608774015627503	-0.29358902331699366	1.12701521963226	1.713501644219447	1.184787893404815	1.4691395184636098	1.1891947027944214	2.5410226490348027	0.8886833049724355	1.1738331137340423	-0.35529883704886106	0.8483731678124885	-0.5081263616564324	2.5042570150856593	0.899465982277156	0.87757691560302	-0.5238353122101476	0.8547628720044099	-0.6717930189938357	2.496913759289341	1.2340534997965504	1.1955222327018062	0.8069001088147544	1.7367606622590857	0.8147495857314754	3.80243384314208
PA	Pará	2009	-1.3289406341813412	0.319778178668839	0.06570749908715441	-0.31421661612653595	-0.5016424933575716	0.8947089773938283	1.6175323082481714	1.2444503450910627	1.4114812851871268	0.4177244412615567	2.496922855378287	0.9031209203611373	1.3281570778076315	-0.273868151496499	0.9896473076663599	-0.2946870709920293	2.5625285677517913	0.9131992520164892	1.0040452353143694	-0.4538768639911641	0.9895720431010917	-0.7615507129543797	2.5325963610934332	1.3455638509894983	1.1200030474719844	0.6849796080810623	1.7227658924019278	0.49481088945014495	3.782921605985268
PA	Pará	2010	-1.2290133729325983	0.2836274920338306	-0.08919999263328503	-0.6586909785619767	-0.31757616225171903	1.0048704907900359	1.1725474151052024	0.6367076279441375	1.1783419380383913	0.439980301162488	2.318606661993709	1.0954869177152236	1.4970845916605802	-0.4056840736714035	1.136445092623741	-0.5201286426009442	2.6230784654830033	1.0608319198907064	1.2062474868450659	-0.4997554117578409	1.1768551982440392	-0.6348173257841817	2.5821682874237664	1.330785370710915	1.2163242400015666	0.7927571066776669	1.7444660549207043	0.8073963867860393	3.8131770989319387
PA	Pará	2011	-1.129086111683854	0.2474768053988224	-0.24410748435372448	-1.0031653409974164	-0.2369583432813491	-1.9869395962611731	1.301390225988421	3.0174117046493323	1.116649837623828	0.5042072456480675	2.2719188492826183	0.9326431670480331	1.1767035868580304	-0.40846011973854907	0.9811665395596156	-0.29885288708077795	2.55903049172248	0.9093620152398402	1.0952200708654969	-0.38619966951845197	0.9468147747725607	-0.5410344193832399	2.521278951666332	1.421247583325274	1.1448601291500868	0.6830230661217039	1.754126372691606	0.6182903635884204	3.8266460157770057
PA	Pará	2012	-1.0703578228511295	-0.04456893985543337	-0.258665526928465	-0.6898639866545936	-0.31097225538533885	0.7273643904599417	1.9807311779031598	1.7981680075614648	1.1974938711941363	1.182128327727438	2.333254980543639	0.9251008526190155	1.2873604394586036	-0.32767717854334943	1.0155775102412363	-0.20416048965285297	2.573224037385616	0.8853287895607294	1.0742645646453668	-0.37048436613580626	0.9185653900269756	-0.6481612555997417	2.5138016296320007	1.4394594485081134	1.1036774218658698	0.6324883883704081	1.7030285618447698	0.5489582719830265	3.7554027955472216
PA	Pará	2013	-1.1619970523709202	-0.17162798796642956	-0.3249362574944168	-0.4484090256939253	-0.47663457655616787	1.299405374549477	2.334121028036939	1.789555316432742	1.6924170556741414	1.2373790131056588	2.711796059106734	0.883396289477326	1.333862146693772	-0.2455062138565298	1.0405503539766174	-0.06206796984898145	2.583524622379142	0.883694751617504	1.1576521046774495	-0.3109413389876774	0.9203246001583955	-0.5933148134850331	2.514267274044709	1.762794683694091	1.1748255522308717	0.5869289162999628	1.8977565255437827	0.5844282952094125	4.026902634074774
PA	Pará	2014	-1.1390177968591857	-0.2908003134108138	-0.33731061465480067	-0.48580859728028225	-0.581781625158963	0.6584083274839417	2.2166778902517943	2.1282689201003393	1.3297416880546167	1.4474628823760516	2.434404477253234	0.9778970560622959	1.370460716914898	-0.34016938569282157	1.0918411935396843	-0.1918539812039405	2.604680630483521	0.8812712331430897	1.3569800769165627	-0.17047141128319038	0.9506299750593019	-0.42431382981568794	2.522288794678828	1.3781063637152067	1.1062052607020147	0.658147035705009	1.7196239055221865	0.6426618436060899	3.7785408863730616
PB	Paraíba	2002	-0.41180572985653313	1.895423508612442	2.162051871490867	-0.6140236022966221	0.2636982637723062	-0.9914915773581474	-0.11826667170630754	0.5988117937426348	-0.9978258496906542	0.7251334508427535	-0.5843074189467893	0.26318879715410315	0.17605565647971713	-0.21584878811296543	0.20044923355719643	0.36021240116007786	-0.6508504900000321	-0.10326478651157843	0.21251532345888424	0.2761243348156185	-0.24559651229311646	0.9562472498134119	-0.6917347340448761	-0.8032868919508552	-0.42703432024854965	-0.15247615623765512	-0.3939371006442823	0.2522410864855937	-0.5653013285347946
PB	Paraíba	2003	-0.27274842004582445	1.8340146369541628	1.8856461872246193	-0.5993721986785406	-0.03673011545441642	-1.2254796755910224	-0.76658990988990094	0.007198295191598631	-1.3415771421884632	0.08849701950879289	-0.5962351753245266	0.37319937350442467	0.38800442772092575	-0.2168666718846742	0.35409247999518473	0.392952459156424	-0.647975432115918	0.00821706331145934	0.40515892597064446	0.2690271007355522	-0.08502385994567624	0.9927169473826684	-0.6898065527588998	-0.8062724435282573	-0.6291034372128639	-0.3658510075961241	-0.7189093106166323	-0.18634926825835674	-0.5858567640630279
PB	Paraíba	2004	-0.28482483321908564	1.8002823583772407	1.9008262060580758	-0.4030858478798969	-0.6139200497290285	-1.1472734109525413	-0.2615579042674065	0.5455697096202625	-1.1008928327267955	0.8304603839822471	-0.5878837192753206	0.24427755233101622	0.12474589965744093	-0.22526421132176458	0.16250542967425657	0.38812625069724277	-0.6515605155702918	-0.12164313655822896	0.15038408718905993	0.2563534690146011	-0.2852510071238741	0.9668868222979863	-0.6922109113588197	-0.8085116072068306	-0.38811613504439246	-0.10920863328126929	-0.4908051321158575	0.4011989840072901	-0.5714285126998103
PB	Paraíba	2005	-0.17782683569909283	1.3402137909024785	1.8849686720678405	-0.3709161292355678	-0.39598219642523297	-1.2194314657055645	-0.4269449249259365	0.40393613237007986	-1.2731647476143952	0.4732473725544386	-0.5938613475277496	0.3170756791907476	0.3651123832438407	-0.16139201731968253	0.3063064278166092	0.44545385723544356	-0.6488696312745368	-0.049745421009445706	0.3257485866101508	0.28702365816863606	-0.13496566532563575	0.9983137138394198	-0.6904062616868449	-0.8103029381496892	-0.7998905485798875	-0.545629242515681	-0.6807971569671621	-0.1359455922223311	-0.5834460597173103
PB	Paraíba	2006	-0.20159613247651972	0.84394179209031706	1.5243555163397955	-0.39744882584076496	-0.5314266945401688	-0.9633205034526663	-0.3839055534038084	0.26401304848319107	-0.8892572595064607	0.3754494338108199	-0.580540219451129	0.37939220346431196	0.41200878408577135	-0.20914001004102253	0.37943423438542295	0.3904776896217302	-0.647501223124224	-0.002082890204799669	0.2584703824297309	0.180818622546399	-0.11278462153180416	0.8327624669768441	-0.6901399082673878	-0.8114971587663193	-0.6264702715478933	-0.3610994064614695	-0.32400708945584566	-0.11623217065984753	-0.5608780523424013
PB	Paraíba	2007	-0.155709087228026	1.1082021612651467	1.630344572789389	-0.09394734322657157	-0.15812138388994	-1.278878576546961	-0.8099351765141941	-0.0042330925628535744	-1.4395377285153927	0.012453897325283509	-0.5996342898475532	0.24834448751495924	0.2297335559974254	-0.16266437188163604	0.21257386362069308	0.45924829534998785	-0.6506236071759535	-0.1180078588466089	0.24964701138967782	0.3202285739101948	-0.2329261346358911	1.0338322895518643	-0.6915825861903123	-0.8131392121365775	-0.6397940891680455	-0.37462749525800115	-0.5946976805508271	0.006850173307261758	-0.5780000179246921
PB	Paraíba	2008	-0.1283894939244117	0.8392255459790906	1.6353741057617137	-0.04334023822895793	-0.2806933935810375	-0.840545077161926	-0.04602456013560205	0.5717209685973051	-0.610055047771295	0.918721082012689	-0.5708522385135181	0.22577300175837192	0.08764499427147453	-0.22602762399786383	0.12442975828823472	0.34587147332247176	-0.6522730087342957	-0.13497248816750512	0.05553284850847017	0.2076867224274822	-0.3239223269300161	0.8784059088613874	-0.6926752825358357	-0.440691653540849	-0.4703235603175272	-0.33421093311657085	-0.1694455155208504	-0.13449050017447245	-0.5511015841581453
PB	Paraíba	2009	-0.2236088602390934	0.8132063392993031	1.362160194037566	0.05259258986350317	-0.6357675594217966	-0.946922415705888	-0.21105470370515733	0.4559977361629545	-0.8124605492886955	0.5703348203437542	-0.5778754659860489	0.253021462854486	0.06909454631477711	-0.2720868553540561	0.06303751511501093	0.2558155616006877	-0.6534218145377353	-0.11336278096280936	-0.01946580533199539	0.12885673176049997	-0.38920665258772885	0.83421551305035	-0.6934592268201535	-0.6011650506246875	-0.46600516918309987	-0.26953325322818766	-0.25072694309873994	-0.043248852042394925	-0.5562428704117027
PB	Paraíba	2010	-0.04510716818772422	0.47434557226926083	1.0422941986476242	0.23794078423284862	-0.36678182160855477	-1.3444709275340743	-0.9969693402867914	-0.1763302950944465	-1.5013468201791602	-0.03270033534715262	-0.6017789909933186	0.3083317686672778	0.30709288720574485	-0.1878569901929074	0.29939953556435106	0.3521233633226605	-0.6489988769392976	-0.05842969473492233	0.2724407213803796	0.26116944904422945	-0.14218308885548098	0.9060175346622912	-0.6904929296219138	-0.744620803572236	-0.8463395871940459	-0.6195306191583325	-0.9212095076977096	-0.48649768716163777	-0.5986528387371856
PB	Paraíba	2011	0.13339452386364375	0.1354848052392186	0.7224282032576816	0.42328897860219317	-0.09135776825863791	-1.1228865111424706	-0.4981673872165279	0.24788382988730198	-1.1746703211377094	0.33498623029918434	-0.5904437093946985	0.2285459124438094	0.024063953003438117	-0.2704906287662038	0.06415323002583169	0.16625806984781566	-0.6534009366923391	-0.1785958207069554	-0.12755210057266797	0.1362074383776516	-0.42695559566498237	0.7640270523990274	-0.6939125219889426	-0.7008824730448008	-0.40781221222137987	-0.17042043901414083	-0.24255660505322155	0.2926151437720596	-0.5557260727704361
PB	Paraíba	2012	0.011654841433229745	-0.026630650839573566	0.9199875235157643	0.32196968653307345	-0.27301338199982245	-1.6337500140228713	-1.6906261600774437	-0.7803147475682225	-2.043512693071063	-0.7988389568000477	-0.6205914946516384	0.3620892465459596	0.5144847740741237	-0.12141695352527697	0.37825965087549307	0.5451837673396086	-0.6475232025696321	-0.042070945032628156	0.4128793756306917	0.3374647131236879	-0.1351018491787874	1.132291009474465	-0.6904078969817962	-0.7485020206210674	-0.9416075133312478	-0.7192024450732757	-1.1732418408348315	-0.9836023039958932	-0.6145946153354362
PB	Paraíba	2013	-0.053826514880666455	-0.029572386646501494	0.8641295880741815	0.5022107469960568	-0.07076511435944768	-1.4514789617606048	-0.7207261114843225	0.22971888334070167	-1.651118606030714	0.29100139259716357	-0.6069758917934138	0.34767011537397263	0.37842421538111776	-0.1910957104518945	0.3065242354963657	0.3348370970407534	-0.6488655555893292	0.057054632201387054	0.33988603138492635	0.16272989333695093	-0.03716473391817328	0.8232456495539121	-0.6892318529475336	-0.77880536905915	-0.7184204092126553	-0.47094524962593765	-1.1391792561155614	-0.5382042472002375	-0.6124400579845383
PB	Paraíba	2014	0.05582801212306951	-0.364143681482328	0.6746201207725954	0.3532902315858604	-0.42769142000888666	-1.0192421873911568	-0.3393672977898559	0.35828285466106813	-0.9437873044828553	0.5373586742385403	-0.5824323464168134	0.259380667845925	0.26561450793755476	-0.15334148375549717	0.24137681394188684	0.42842598570224166	-0.650084630387461	-0.18441593667603662	0.16021011523230685	0.34191200574369124	-0.3190517568994644	1.0482182380452492	-0.6926167959719535	-0.7661167748865392	-0.3306604646205344	-0.06409637097402975	-0.38168701695686014	0.09675145965665306	-0.5645264751776654
PR	Paraná	2002	0.34960737860206775	-0.2411270451010533	-0.6410362155333794	0.20772418361629003	-0.5502897350009933	0.26884862847588276	0.15095117696017196	-0.021928256025309827	0.12955125579314805	0.2605530941209955	-0.2662615312240744	-0.8149555036669857	-1.0632723557087245	0.3343172802588966	-1.4622227224616386	0.838061701518968	-0.3798282431857953	-0.8963612072635143	-0.8374658303076445	0.5475935306218908	-1.3511650482293176	1.1667593287365803	-0.3508043453880725	-0.6220639115052824	-1.1984991350544494	-1.0392367720961264	-0.9302777206365844	-0.979721514863819	-0.5068017424293619
PR	Paraná	2003	0.3887190421718911	-0.11691950219378433	-0.6512681238715577	0.40785629509013777	-0.48384457264682174	0.10129380872278633	-0.3312814840568264	-0.4668128361456405	-0.023732003698967094	-0.05343994296400037	-0.28672239615286377	-1.1179421143547685	-1.3344246943357476	0.538657406663218	-1.9458427741552062	0.812946364903967	-0.41464210990291467	-0.9502844933192228	-0.9323170689882343	0.5498747843681615	-1.4115855703576436	1.1782125991521646	-0.3535954466367325	-0.6344539505864321	-1.2206703881587362	-1.058131375099543	-0.9620893195202251	-0.9468947908600347	-0.5145424524593027
PR	Paraná	2004	0.3876491553127119	-0.34004158596022854	-0.6264896239906769	0.5011756304226948	-0.6778185646049903	0.17697729063099385	0.09885732441170983	-0.015038103498158399	-0.09999724365686918	-0.8597596163359682	-0.29690258665429187	-1.1972473345806167	-1.5799221521834879	0.47962015981334044	-2.0621933997663406	0.8805415607928511	-0.4230177245226154	-1.0734800173842731	-1.1231224677294214	0.5729407943679591	-1.603958641607754	1.2270308851181906	-0.36248204179387533	-0.5141362221980517	-1.2333095823394595	-1.1166040224247196	-0.953150904130471	-1.0508072229939667	-0.512367469625765
PR	Paraná	2005	0.3679745532148239	-0.45506346534725906	-0.7521517484565923	0.6362298336520097	-0.6623416113099543	0.1811010701327531	0.2952110768145753	0.2138546693825782	0.06751622695813167	-0.3331107281105723	-0.27454221598205836	-1.0361967335065871	-1.2870618404270966	0.4668966151099001	-1.8561270559649694	0.7236104388486133	-0.4081838353541459	-0.9502844933192228	-1.0554766201478771	0.4649614503777896	-1.4800079250686708	1.0486497295659207	-0.3567561893891629	-0.5926562286461091	-1.2374699837994116	-1.09161618939952	-0.9662232089898333	-1.0214882808000787	-0.5155483509548305
PR	Paraná	2006	0.43419730395426637	-0.6721641235890075	-0.8342352532336823	0.7317441452840667	-0.6596089115035038	0.01993406567146302	-0.4961790722337622	-0.6010142037240779	-0.3348432831372177	-0.8742836194198419	-0.32825077884994075	-0.9859885800363821	-1.1552711093219505	0.4890355827167748	-1.7402083482068618	0.7979483616246719	-0.3998393125721799	-0.9234238310356415	-0.9036411131080554	0.5359337890492819	-1.35876591751483	1.1386908025554188	-0.3511554644832529	-0.6516208721161892	-1.3225738912408178	-1.1598715453811055	-1.0532210643069142	-1.0602508469790703	-0.5367175217608896
PR	Paraná	2007	0.46577494268994935	-0.8431866133421452	-0.8290140412460569	0.7866368447158495	-0.21172917045206238	0.3571460240354582	0.13252612531676006	-0.10946450341103933	0.15950346997603487	-0.3841247221295485	-0.262263389435655	-1.0479908430998617	-1.276799887168128	0.4882721700406758	-1.8039216243646004	0.8453463412817912	-0.4044257759455646	-0.9725000801425223	-1.0334181925477397	0.5080517990198564	-1.4900273134386945	1.1064210503672829	-0.35721903073908967	-0.5015969055980415	-1.2488452585620624	-1.137790574340951	-0.9458810025096098	-1.0646472926539905	-0.5105984858877289
PR	Paraná	2008	0.45679105973855827	-0.9389531735454878	-0.8313218514552969	0.8033326117843078	-0.6482766045985232	0.25875749755478866	0.4912181482076972	0.38756599961298016	0.0778727563884035	-0.12333872856015358	-0.27315978495280213	-1.2153451923669147	-1.6296531487875707	0.470204736604541	-2.083162829723958	0.8689805749333412	-0.42452722965460993	-1.1253837030956242	-1.1911359498887195	0.5911908243381288	-1.6817620326480913	1.1891495736913777	-0.3660761377988721	-0.5304074783817727	-1.2215656644342694	-1.0980448265089222	-0.9095285433772762	-1.0627189404276827	-0.5017528492488392
PR	Paraná	2009	0.5133972493140742	-1.0064675072849947	-0.8132247339434657	1.0040886446099024	-0.6551837152870396	1.0303085491460333	0.39538136603838914	-0.3003530293083794	0.8334537929461895	-0.6694894444903332	-0.17230179398395032	-1.1177387674735635	-1.4567787320209984	0.45951695913915314	-1.9186788701580972	0.849866743052797	-0.4126866895783036	-0.994513705477276	-1.0738586446185523	0.507798326178604	-1.5180736991407004	1.1240207777650952	-0.3585146221424465	-0.40352153647653305	-1.208873806965525	-1.1320886527110399	-0.8809948794861776	-1.1117058715803974	-0.4948097585305601
PR	Paraná	2010	0.5890411761397965	-1.1053954740931164	-0.8445867986582455	1.044585070381455	-0.0324009715354447	0.620356355476576	0.9592674951507489	0.6711583887007624	0.5839880832114794	0.07801399709399677	-0.20560147906812218	-1.1045212309319328	-1.4374389015870606	0.4554454249684133	-1.9434387965879643	0.775700113505153	-0.4144690571274181	-1.0579291063656107	-1.2297381981889606	0.4799163361491786	-1.6445983798959485	1.0906179806348082	-0.3643593778852437	-0.44994686347199614	-1.2069252644871995	-1.1126350377384011	-0.8909748565791273	-1.0749490005451974	-0.4972381843481196
PR	Paraná	2011	0.6646851029655186	-1.204323440901238	-0.8759488633730252	1.0850814961530064	-0.08299748043977849	-1.9869395962611731	0.5117640686358416	2.0845790932749764	0.1921969946804424	0.053490567074873006	-0.25767334312643464	-1.0756090246446364	-1.5027422267294903	0.37716092520310773	-1.8902667853954134	0.7715894852824956	-0.41064141749745353	-1.1132661107235549	-1.1356222418989366	0.6142568343379263	-1.6202865897381162	1.2469826044353083	-0.3632363048222182	-0.5233914321291988	-1.2371540039448934	-1.1172189355640314	-0.9401867642774601	-1.0505797458110935	-0.5092129080564437
PR	Paraná	2012	0.6613370955611205	-1.2580716474826805	-1.0228158815694983	1.1514352491751727	-0.6049423651784195	0.2026255818062012	0.20026138853276187	0.08565207024359409	-0.008951318515557737	-0.6005874443921215	-0.28474941091076567	-0.9309740495088481	-1.1483819690880948	0.42463131328719705	-1.6614188077083056	0.7893449255640541	-0.3941675697968304	-0.8941396502776469	-0.7646730192271922	0.5949929139152472	-1.2784674914099647	1.2183247073122363	-0.34744611161999606	-0.5460816241317854	-1.2729123907934579	-1.1466788639405188	-0.9906117120775476	-1.0791386134676544	-0.5214828005753368
PR	Paraná	2013	0.7010762038708943	-1.3242710835155467	-1.0136528389395267	1.3351009136275465	0.38479944678124806	0.24467196047590883	-0.39623310629695596	-0.6503414275591648	0.14727476513353954	-0.8885603021051628	-0.2638957258672457	-1.2217968291786319	-1.6586090736594383	0.45960949422181396	-2.1037457935420893	0.829218934479043	-0.4260089144668784	-1.0405789170671014	-1.0834841394964876	0.5589767562570721	-1.5773359349665972	1.150823607221813	-0.361252216825608	-0.5268248164960555	-1.2679093764091895	-1.1485795045285434	-0.960230893543278	-1.1086612021391336	-0.514090242034759
PR	Paraná	2014	0.7133576721195506	-1.4202382523672656	-1.0683948540208286	1.336742648969967	-0.3174050454390063	0.3371739940033663	0.458344673295753	0.290320901195237	0.45686267917160606	0.7868144633022336	-0.2225706880605223	-0.7506239972382446	-1.0364334035817284	0.27111596415561834	-1.434745324379905	0.6737782384678693	-0.3778502553253235	-0.9423162602446037	-1.0269343515740121	0.47463949662939425	-1.4740640709022952	1.061308386477083	-0.3564816154142353	-0.6247509079195702	-1.1989731048362264	-1.0387336613640754	-0.8833966335672864	-1.048479255760127	-0.49539417685136766
PE	Pernambuco	2002	-0.391698328788821	1.8316742116144442	1.3565917483847665	-0.9364538568080607	1.5041497533709887	-1.2399856762900954	-0.1388125937251037	0.7596342022547794	-1.2911671872883472	1.0807251783020384	-0.5579459538781598	0.14321423484946605	1.1497569931729545	0.5620687288320462	-0.10860213209541407	-0.18137156714916666	-0.5579550028326317	-0.23251910676266382	0.4834663439511323	0.6251561579951112	-0.3616046392120185	1.5669499441815786	-0.5908134582607446	-0.8149305430794361	-0.3949097019165312	-0.11401613605558353	-0.792281733768981	0.016033198940747027	-0.5595757148424292
PE	Pernambuco	2003	-0.44729020652124135	2.085042853785694	1.3932971541507566	-1.1549366987735215	-0.35116541493081865	-1.3047370995322654	-0.59904123453906	0.2641696422181944	-1.483450212877679	0.4175233878269321	-0.5696263269967554	0.24997126207656895	1.2215906565131696	0.47478521266113594	0.051308364821956526	-0.24941967594452916	-0.5527164486399541	-0.12649017350705744	0.6849333175029456	0.6309860284772484	-0.18958485873128644	1.541080483862633	-0.5871972284870813	-0.8153783758151507	-0.5984533913246096	-0.32990654107430756	-0.9925662975521032	-0.13573031578273434	-0.5817540675664172
PE	Pernambuco	2004	-0.3845287226178935	1.9757663031788792	1.329734296757537	-0.8767504107977513	-0.6320362260170358	-1.161148715969046	-0.19130410927011907	0.638899949629852	-1.1950852102906957	0.7705113241265877	-0.5521093838523061	0.12531972199224425	1.2314579161653758	0.6371376418800054	-0.13634923719326875	-0.17366347686372688	-0.5588639782936041	-0.2502915747671919	0.388247466281101	0.5818123368159583	-0.4216229152941173	1.3708147682530116	-0.5920751728654358	-0.8167218740222948	-0.4403581372367423	-0.16158805038341842	-0.733012354603415	-0.02387659531258001	-0.5530125670258865
PE	Pernambuco	2005	-0.3193274496754926	1.6689048079887423	1.2161475813194866	-0.5698194498885584	-0.5669545920612988	-1.2138037194403	-0.3594033951685955	0.4795350732023809	-1.2829218461995406	0.5447858327533126	-0.5574450845913861	0.2105219978687858	1.3040809619828295	0.577336982354029	-0.09312753430694981	-0.32845510905890285	-0.5574480660012638	-0.16001551159527594	0.42611443219077455	0.4946177490793146	-0.34053434785164033	1.2303857503312514	-0.5903705149635615	-0.8167218740222948	-0.7089936773075057	-0.44674003351864433	-0.9181325017788596	-0.2590856626113033	-0.5735117000783108
PE	Pernambuco	2006	-0.2639693672093183	1.2431142017113181	0.9275101208966103	-0.4437237486027185	-0.508255390447077	-1.2774069533717276	-0.511555375297368	0.3471646543766231	-1.2713487167385087	0.5759392203793051	-0.5567420663806905	0.26914131033526034	1.3045832924113858	0.5043038362387575	-0.0014792974754848423	-0.3674218608247585	-0.5544457349726035	-0.11114122155342321	0.38935038766110686	0.40793010672100966	-0.3295603817433276	1.0877311651861188	-0.5901398184071156	-0.8173189843306099	-0.5942403263870488	-0.32470773017644716	-0.799877023569137	-0.17575731838452902	-0.5604167732685711
PE	Pernambuco	2007	-0.3250211816147881	1.244362152434131	0.9282766786590294	-0.4755239660211863	-0.21308843731268653	-1.4312966999184162	-0.621442916148003	0.33197500194902163	-1.543932920699626	0.3707901515985086	-0.5733003933162596	0.12857327111546324	1.181726919561293	0.6010027753131021	-0.15373455597839997	-0.20824168977514967	-0.559433508981858	-0.24706021760914668	0.4702312873910495	0.6342811729801963	-0.4038766836660391	1.541781196765527	-0.5917021086344626	-0.8185132049651533	-0.6074061540799419	-0.33823581897297883	-0.8936872126359374	-0.20982517044116417	-0.5708047703131182
PE	Pernambuco	2008	-0.30706076583969877	1.0678530119727818	0.8316807141524654	-0.8376936063475174	-0.2718513079686228	-0.8514771358279636	-0.08459787080125687	0.5342949156008137	-0.8504252882052993	0.644292080405832	-0.531172764672022	0.11901597453126901	1.1884366587771142	0.6172889123014282	-0.20186095135508364	-0.25212768899434435	-0.5610100954569259	-0.24867589497641038	0.4507463415403653	0.6228749042488398	-0.43928173960114597	1.396727471268392	-0.5924463998267003	-0.5748921967363836	-0.44878426711186437	-0.26109217339182567	-0.5115075843253225	-0.061766585202367254	-0.5284844115301677
PE	Pernambuco	2009	-0.24083414803531442	0.8381403720167304	0.7988320688549253	-0.37513173795040283	-0.6224991747649196	-1.0690671463140602	-0.11455515093536221	0.66097975458460545	-1.0080148933351551	0.5951244240324561	-0.5407456605479928	0.14646778153252424	1.1793587768658609	0.5770825112584194	-0.1417012742701515	-0.27100356980650553	-0.5590393072574472	-0.22322895099506476	0.5452299412315166	0.6560798196862314	-0.39130129357494847	1.4085742010330802	-0.5914377465409286	-0.7531296255508144	-0.5509510863180713	-0.3027944625123989	-0.6450998891009943	-0.10920264609424822	-0.54327764972101
PE	Pernambuco	2010	0.0010137345826582668	0.6081669009984244	0.6516389283488635	-0.01914911009240496	0.016498170938685795	-1.342789072548744	-0.8498340315621277	-0.003763309478710049	-1.4696031136778978	-0.05154589575878368	-0.5687851747930974	0.20238812994106017	1.4015695013660396	0.6503701272478405	-0.09096069578117237	-0.24020180240414757	-0.5573770818883654	-0.1699115445579601	0.4566285918415267	0.5280761373579592	-0.33826927361199965	1.3588793197668085	-0.5903228981970551	-0.7837315291520112	-0.7074137780349153	-0.457417160829406	-1.0024190654495508	-0.34303617692085664	-0.5828451060261012
PE	Pernambuco	2011	0.24286161720063096	0.3781934299801184	0.5044457878428018	0.3368335177655929	-0.2386100809974826	-1.3453118552790178	-0.42380440686109	0.5014100997107557	-1.3983281504695582	0.6199429397886574	-0.5644555250112435	0.12361900568345689	1.2331084405798112	0.6403300962771704	-0.23177433114733229	-0.26786062340388356	-0.5619900365947671	-0.28987570904144555	0.35810094561978884	0.6107082176020604	-0.5492893549321773	1.3550263653109698	-0.594758999033225	-0.7956737354437062	-0.47295672598249766	-0.20407295709271242	-0.7745265515976502	0.13574048536014083	-0.5576096088107548
PE	Pernambuco	2012	0.15224819589974958	0.0042557707236906646	0.6498098645518654	0.27733291023850987	-0.04942436397480889	-1.7241497284402487	-1.530367972466526	-0.5236565893270265	-2.0554639126509957	-0.47134558646924446	-0.6043737177993788	0.22499658657123653	1.0892975949794688	0.420744848671047	0.08526026169005417	-0.08308307899850792	-0.5516042085825003	-0.19273301099986342	0.6794187106029133	0.7103229645225694	-0.25578867894114476	1.7232798875293873	-0.5885889766745608	-0.8025405040520264	-0.8117924562227488	-0.5611697742404167	-1.2307612567116737	-0.7287524984334623	-0.6081303979334833
PE	Pernambuco	2013	0.17873192732599183	-0.11392487343554854	0.4353642595629658	0.3501118603617056	-0.5267896386478835	-1.5404070530027487	-0.5238829281905156	0.5285009248560859	-1.6333700004986484	0.7810888371058484	-0.5787333142078451	0.2212254305768082	1.1857455866711621	0.4876475595305193	-0.018362250169395876	-0.2787866273955228	-0.5549988084946593	-0.07623888389137543	0.7241037379579381	0.5949237849308909	-0.14082616886478877	1.5165291551657731	-0.5861722148295835	-0.8068695538365726	-0.7008835272869017	-0.4418207281358249	-1.1525618170115073	-0.19949425111547267	-0.5994710448531714
PE	Pernambuco	2014	0.1319465121292891	-0.22838624140272615	0.36160946829170626	0.20782928700976563	-0.48011964330746143	-1.1870072389543502	-0.3147121920035612	0.5123717062601968	-1.17144091880854	0.5952513407356469	-0.5506730940668537	0.14358395578615882	1.1538833018409018	0.5642664317776833	-0.09565310767357148	-0.13581058962439557	-0.5575308019898924	-0.3091169770760959	0.4265154941097149	0.6820262008911699	-0.48252273659984074	1.640075701448146	-0.5933554194732872	-0.8097058278234608	-0.3233929279666186	-0.04005885844408683	-0.7415023414254552	0.11174515842109761	-0.5539526990200829
PI	Piauí	2002	-1.9051559621942677	2.1944895018519537	2.5240483895583115	-2.5547282640610436	-0.14275364598751375	-1.1895300216846239	-0.9935229271197799	-0.2876688860364999	-0.9832399040267857	-0.11031223495345001	-0.37809913051022004	0.6096916055255001	0.5265407754037277	-0.42349703601192823	0.6635343583322435	-0.33385611898499806	-0.13659386193727915	0.9321834816817435	1.4492578338476994	-0.17074792691645044	1.298300525528718	-0.4416830359303472	-0.13181870138857402	-0.5110013930480491	2.5133162159694713	2.8592005867884698	0.21740259832375347	2.3079363495679477	-0.1625814584472872
PI	Piauí	2003	-1.959165168446551	2.1476350162032105	2.350624236061513	-2.632864303735979	-0.1030699745582979	-1.2177010953378267	-1.0790204713787062	-0.367688605391323	-1.0962256327542073	-0.10934467650978474	-0.3956048571504366	0.5736992363460766	0.5060168736220747	-0.3916881747113745	0.6734820737812313	-0.3286241738597378	-0.13576267502275044	0.9410697144722482	1.5474178366683082	-0.11422352863800886	1.316539000073689	-0.38242263894050066	-0.13084077317562032	-0.7352163161222285	2.2461552489744316	2.659577428772728	0.04377630986085382	2.2498650865595478	-0.21162005941916018
PI	Piauí	2004	-1.8259108523094052	2.067386564808434	2.1894463019722314	-2.632613562998867	-0.6298759828847385	-0.9017225583710603	-0.4313600037955997	0.16207011922401104	-0.6212050384130703	-0.018763894159486476	-0.3220063527213747	0.6170120873925008	0.5573266304443509	-0.4128092585465404	0.6591036025575083	-0.4086148974511743	-0.1369640763086075	0.8956287430769884	1.2650699633865523	-0.2518591713297042	1.243991091963781	-0.5035234159373411	-0.134730716852442	-0.3191797046433183	2.162104607672622	2.414562502263892	0.273406057404794	2.133893363314712	-0.146763973222365
PI	Piauí	2005	-1.8864396585516794	1.922443530895201	2.2010361319282574	-2.3865463363584594	-0.43191152450998893	-1.0348802058591144	-0.5039080104684698	0.17554928016745144	-0.9941519766576475	-0.21256828872953049	-0.3797898198161641	0.547874203906431	0.7428311431653256	-0.2066878359997758	0.671799731343858	-0.042048342153544006	-0.13590324421572236	0.9830773696444339	1.3397009738258934	-0.3101578779760788	1.3147797057618666	-0.4655726814723554	-0.13093510481901954	-0.6332597298981486	1.7139398471371547	2.0564594636520854	-0.08882237867690201	1.5566429297588351	-0.2490709213170082
PI	Piauí	2006	-1.990621573730077	1.548890814770694	2.033703919279992	-2.340905520295966	-0.4081093994503351	-1.121204655904862	-0.6256846553081205	0.09598729809475512	-0.8357723990136369	0.49649597999782724	-0.3552508835850235	0.5737177230029512	0.7534519031966503	-0.23218119279530458	0.6665924378377662	-0.14349817623338632	-0.13633834234458647	0.9146129727422426	1.2154385012862448	-0.3099044054389935	1.156079538302927	-0.43793422466132237	-0.13944444328000224	-0.5457830689149313	1.9374955942086984	2.261001926379832	0.05554756692742793	1.8360879357592776	-0.20829541345552585
PI	Piauí	2007	-2.0052093888990905	1.111957367502329	1.6259583606431685	-2.141479925743822	-0.115762238194732	-1.152739440033282	-0.9129298926214586	-0.21986352818480545	-1.0842475876752293	0.30549354045584376	-0.39374900875686103	0.6391768813388071	0.7961143538125574	-0.2865916961999396	0.7534541412917207	-0.1871767217012534	-0.1290805657491446	1.000041998965331	1.5014627776974616	-0.21992161888190762	1.4001161006465153	-0.43834138601669204	-0.12635945566377033	-0.4244203975362611	2.1026477319247894	2.39086039688865	0.06906530645661875	2.0030511672270195	-0.20447749446398564
PI	Piauí	2008	-1.9225736346679851	0.9582083214108431	1.7569697015169379	-2.127056368409949	-0.5427640364690467	-0.5809086880061216	-0.30914491005181727	0.06748712557612653	-0.4661836338990821	0.3792562261862988	-0.2979877233417332	0.5375035212615124	0.6035054130052849	-0.2835380454955432	0.5690110647307013	-0.19897124248564527	-0.14449180685528287	0.8413015388912237	1.2525701848053525	-0.19229310108540057	1.1840551282839034	-0.4421022199807225	-0.1379444210901569	-0.27111232440299016	2.1186573776763855	2.3504438347472187	0.17574800036817226	1.9367336093385696	-0.17434628517399006
PI	Piauí	2009	-1.9525541345782444	0.664640116781574	1.6143409403979165	-1.8413319722741692	-0.45474167937015864	-0.5529478459107372	0.8061672414777884	1.3642450315477026	-0.20476257950728657	1.8930431623603898	-0.257483798048589	0.5759360510632696	0.6161355089596872	-0.3234899754429425	0.5777218453570745	-0.3226229669631983	-0.14376397264717786	0.8368584200724523	1.3036722116867947	-0.15148400649377158	1.216458210743943	-0.43008113352387767	-0.13620700135110445	-0.3073867759958768	2.300503783951542	2.5570546420428295	0.32526668693154887	2.14786331125808	-0.13211657888154743
PI	Piauí	2010	-1.752979444442064	0.5974192009254503	1.3195923899247943	-1.732840722679028	-0.2749199364397703	-1.1603077882241026	-0.9917997213316002	-0.3073997755705347	-1.1235242800736718	-0.30801608379020684	-0.39983444137667723	0.6523944164163413	1.0151675531400637	-0.16190095920553707	0.7896019887957871	-0.0862419350884153	-0.12606021286712124	1.0485123684536088	1.452198954586594	-0.31472038546862136	1.4378955972023764	-0.4749569247789835	-0.12433375818787522	-0.7104362380853222	2.1445677257468683	2.54246443081335	-0.14195312516497446	1.9296817241817947	-0.26407704460672593
PI	Piauí	2011	-1.5534047543058824	0.5301982850693268	1.0248438394516715	-1.6243494730838866	-0.11270159552883452	-1.2343094151469798	-0.39914930107479485	0.44785482811837557	-0.7979945633192767	0.5355883348087275	-0.3493976801782326	0.44350187977119815	0.6651847646446077	-0.12613623205317978	0.47637409778843054	-0.026514241337493943	-0.15223213856532933	0.7720293008818819	1.1871301843955075	-0.15047011573709526	1.1033675922846606	-0.34301416737630885	-0.14227080294545935	-0.7622355578377078	2.25084228369377	2.674670750734258	0.27253696274326317	2.2671653523707396	-0.1470094383319667
PI	Piauí	2012	-1.46517549463864	0.10209681962386695	0.9557163221308731	-1.3938723820114944	0.006713256735141208	-1.5530209666541166	-1.234639256832953	-0.3017623785608105	-1.4103444679210153	-0.11182551783094134	-0.44427364495491023	0.7314408332065837	1.06863016480533	-0.22635149602376262	0.9186033490135462	-0.04410246812728346	-0.11528143451307474	1.1068787709045693	1.6525630067584016	-0.24983139012051847	1.4903719102398645	-0.3549489565645659	-0.12152003276128263	-0.781193810328237	1.9653544851366822	2.378729837679766	-0.16277206108178482	1.9116582955299053	-0.269957095801573
PI	Piauí	2013	-1.4264373059714002	-0.09298462858220725	1.0850864474653303	-0.957979079115991	-0.4028909644558722	-1.4020744667101734	-0.8007889275934715	0.09833621351547354	-1.0007480104162256	0.5139768284823465	-0.3808117927746853	0.6409330576182186	1.053129595726941	-0.12308258134878307	0.8518472704958568	0.028090460255048293	-0.12085927473426798	1.1059974923406077	1.6337130789214713	-0.26172156113403816	1.4643220833268937	-0.41566742375441346	-0.12291679746082208	-0.7917925183948747	2.0973287374964147	2.522787210623702	-0.01963870110340302	1.955370216800163	-0.22953084612843883
PI	Piauí	2014	-1.4428890356186452	-0.2637330865299621	1.1566686177144176	-1.1247947927591215	-0.25568157165041594	-0.95112705367377	-0.8943722871760796	-0.3481143101560317	-0.8747346921393521	-0.05370420265142916	-0.36128760397510534	0.6930637609352908	0.9678764586913708	-0.2432853770638864	0.8241867998160398	-0.083720848543572	-0.12317046022566912	0.9940750008120701	1.4901327663552653	-0.2202442204033498	1.4084109531950062	-0.41918845103489905	-0.12591469428601929	-0.6586369183150232	2.1992322405784965	2.5810921545727723	0.06867903070007644	1.9971051384852427	-0.20458659349181743
RJ	Rio de Janeiro	2002	1.6875304041259935	-0.5286056093130191	-1.040451919921495	0.8056993112464611	2.310600612753189	-0.37677351866405795	0.23008611327424777	0.5524598621474139	-0.4138234361311237	0.6158050799053929	-0.5775225231382579	-1.7560441170950525	-0.37769504538101256	1.9540245081510017	-0.5948723984115715	2.2346316538773814	-0.6865782806460321	-1.3057338703744281	-0.9907719021285979	0.9556844774506805	-0.7747103024883607	1.0392189867690769	-0.720463931067647	-0.33425674013875584	-0.7180517662597041	-0.6370276921716125	-0.5786247217912824	-0.6720499327983387	-0.5863036233019916
RJ	Rio de Janeiro	2003	1.6879954354435183	-0.3011058800543567	-1.1104947627565342	1.0013792905751742	-0.6153192230215838	-0.3313634295191335	-0.5767721067320838	-0.43455439763846976	-0.5408759716972757	-0.49593223695932515	-0.581180028152904	-1.8819157357824312	-0.5474119369749142	2.002119506745247	-0.7434204272143252	2.362351540033173	-0.6888844286745178	-1.4301411512531672	-1.137092802268384	1.010941513652029	-0.9308736212727806	1.100141667182937	-0.7220196906511137	-0.30052000726216344	-0.8231677309853999	-0.761240142019364	-0.6643859745178724	-0.7906685643415898	-0.5908041023760418
RJ	Rio de Janeiro	2004	1.711260024115936	-0.4851657767314452	-1.0814546709244015	1.061030101509428	-0.6670472224152479	0.6167824124344278	0.4843253218736746	0.11274289538892406	0.41256522993049033	-0.13206208937812364	-0.5537329887157818	-2.0508968588790455	-0.8738209400741246	2.0031373892954956	-0.979023918016282	2.38140535864483	-0.6925420775834653	-1.5979698056063267	-1.4220141617112791	1.0251359824204955	-1.2088961623527947	1.1343641097330357	-0.7247894590604965	0.17746679926422895	-0.641163334782984	-0.747041238913431	-0.31869023194329843	-0.7508617793717827	-0.5726630840763214
RJ	Rio de Janeiro	2005	1.6768715784164643	-0.5344275028543995	-1.0796100481872801	1.021830280942077	-0.6668353777628301	0.7718203505623631	0.8306490059638857	0.40639346057269227	0.5088589393589438	-0.018965029621917675	-0.550960948578339	-1.910180929576459	-0.6251659570537101	1.987360196025214	-0.8101317175751352	2.315019588256687	-0.689920094453165	-1.4588194548160767	-1.239296851619581	0.9764692358333765	-0.9990229949631193	1.0729752763308316	-0.7226986211499703	0.27957266300716926	-0.5527943023467468	-0.6914754538416255	-0.19302823332735686	-0.730268257131397	-0.5660687401749471
RJ	Rio de Janeiro	2006	1.7042231855120893	-0.8007361982413881	-1.1711805099458077	1.1906994647900873	-0.3826473041972703	0.2366831486648948	7.671180650498977e-4	-0.17539072892615917	-0.09079660955207937	-0.315951820173246	-0.5682234388885129	-1.7770442872845906	-0.5516100098391035	1.8681752837764547	-0.7015595026043586	2.2078684614917075	-0.6882345547405595	-1.4626566915927257	-1.2565759547102504	0.9693719999283077	-1.0105758576943158	1.0674232903570864	-0.7228137152625936	-0.094964781569139	-0.6510113740034374	-0.6554750856801491	-0.3991938421223926	-0.694561072231686	-0.5768876587060535
RJ	Rio de Janeiro	2007	1.6906765500951213	-0.7989416848803798	-1.1505668203573423	1.0407835078586622	-0.03451303772636299	-0.4808383062878433	0.2743592596936141	0.6822765871060746	-0.6282555119409685	0.3941882716714941	-0.583695453000512	-1.8379928445804232	-0.5608314106702711	1.9385017847548698	-0.7350578258916096	2.1863297789969676	-0.6887546026662159	-1.3865178187137177	-1.1363575242895025	0.9566983700323597	-0.9205477761408115	1.0352846504387614	-0.7219168205642149	-0.3070882207790227	-0.7993112519692845	-0.733457249148054	-0.5743128069851905	-0.7893903654545332	-0.5860773476552947
RJ	Rio de Janeiro	2008	1.6809430351928145	-0.9011191678155964	-1.1432798571960054	1.0838918661983776	1.9475603264220012	-0.010549558901916748	0.44986119656617024	0.5393059357913904	0.015080740836348184	0.6416206764596386	-0.5651755112356289	-2.0252751723445406	-0.8892138675944353	1.9611496921100433	-0.9681264266845662	2.343134139838158	-0.6923728984256531	-1.569493463531964	-1.3396626972002048	1.0461742093861044	-1.1468060100702802	1.1627594768302645	-0.7241708928915588	-0.4011330952790993	-0.7051492553228957	-0.5982881658036857	-0.4714528924336445	-0.697666856080967	-0.58067958492763
RJ	Rio de Janeiro	2009	1.6797244378054843	-0.9953984576072463	-1.2122352672391952	1.3794776549538743	-0.5923145477366627	0.7681493762508429	1.24001757071727	0.8927394088024462	0.6106121018010016	0.5373007790127756	-0.5480317453528094	-1.8874060971826823	-0.5111004140661882	2.032401543915063	-0.6769721162489142	2.4193309526193763	-0.6878528455182081	-1.4311509514253458	-1.006580440438134	1.1021916635028766	-0.8598280447825977	1.1680121915879171	-0.7213119070344248	0.27957266300716926	-0.523302849047739	-0.6601707858459586	-0.12636318510229436	-0.6652839626676061	-0.5625703694380257
RJ	Rio de Janeiro	2010	1.7251445024815455	-1.0243007728444018	-1.2338428129896708	1.2962626605025989	-0.3499750986288332	0.0699692564044632	0.7557965947175059	0.840750082076633	-0.020138094652841512	0.7386604781241749	-0.5661893679427253	-1.9345825357997966	-0.6520049044444222	2.000592681393049	-0.816899489228084	2.416336395923634	-0.6900251613864384	-1.4824487599416118	-1.1771656153497567	1.0489624094232155	-1.0060876951944266	1.1345648331653022	-0.7227690024466811	-0.02435648702421782	-0.6389514758013575	-0.6691149770851857	-0.35971094701517015	-0.7378777406844023	-0.5748157213629684
RJ	Rio de Janeiro	2011	1.7705645671576056	-1.0532030880815575	-1.2554503587401464	1.2130476660513245	1.1431504735239033	0.234160365934621	0.3835840299437619	0.2787329178266487	0.1287532483480277	0.2340828030200714	-0.5619031817395274	-1.97780295649004	-0.8353565623224068	1.9364660166007222	-0.9851092619162245	2.335945922422519	-0.6926365500619716	-1.586458092852861	-1.4683368596715674	0.9787504895796478	-1.2333167336374913	1.0868630216713229	-0.725032746281975	8.714238737961888e-4	-0.6868750874912399	-0.7294323632916461	-0.39540621065818504	-0.8053996173995798	-0.5766888957919075
RJ	Rio de Janeiro	2012	1.769469533482813	-1.0821772719770697	-1.2383049978474194	1.2366753215518456	1.2977777486528497	0.24193894593553836	0.8534891380676126	0.8280659388047538	-0.07942206487527921	0.3466521724291168	-0.56789599596284	-1.8109847031912316	-0.5705551514025632	1.8984341864885337	-0.7099889121925953	2.222201225570586	-0.6883654179172439	-1.4495292990484776	-1.2528995471691038	0.9554310058260962	-1.0110260545029561	1.0613854190562089	-0.7228182002716617	-0.005398234426208941	-0.6340537880563272	-0.6710156174048848	-0.32931381202971755	-0.7624767339991922	-0.5732205759393675
RJ	Rio de Janeiro	2013	1.7463274635526742	-1.1187153006982202	-1.2461102077722732	1.1282178015442035	1.6263993065203028	0.04537212478429555	-0.14066835331525043	-0.19997604491576687	-0.311360779884004	-0.6574391561517948	-0.5745728954801359	-2.019729352681778	-0.8642048456361947	1.9703337786809696	-0.9888767218491042	2.3596033252927384	-0.6926950383796985	-1.5376205239629335	-1.2583473126218245	1.062235157386367	-1.0748388184834494	1.1377148741819083	-0.7234539277779207	-0.2552889009549838	-0.6244164024935256	-0.5672071030250287	-0.4766146243350311	-0.5704211900696605	-0.580950456287
RJ	Rio de Janeiro	2014	1.7607802288950987	-1.2775216278513477	-1.3232824452316054	1.2783871086848173	-0.597388058075018	-0.40830830279247776	-0.44236201389712093	-0.21845417893237434	-0.7987390794695448	-0.44032112249343963	-0.5886032220386542	-1.785473932937735	-0.5688328627918857	1.8676200720590321	-0.7083757062224442	2.2182595807254484	-0.6883403735561278	-1.4992848676542918	-1.3197098479832685	0.9718145565644698	-1.0862608047356295	1.0871200167010586	-0.7235677180608442	-0.16482668834062442	-0.6273128849145813	-0.6041577910109474	-0.5021818397726331	-0.6730392585208222	-0.582292142829728
RN	Rio Grande do Norte	2002	-0.5557214515198734	1.4672782956015777	1.5169648724780755	0.016445126687302216	0.671481547692186	-0.8813300647187747	-0.6046085164908039	-0.057788364155233904	-1.0352777728801672	-0.04972312087400062	-0.5892867565005129	0.9110514423837218	0.5577213193148274	-0.7805196976360755	0.9210927374463668	-0.6017164352414317	-0.6470017911065812	0.5696655082683244	0.4397171277402973	-0.41180040610577356	0.4959795860325016	-0.047101287303094735	-0.6922023094463321	-0.7365598143293723	-0.5626950046656333	-0.3214654612379455	-0.6948518450155102	-0.2506591391408024	-0.5873627089812631
RN	Rio Grande do Norte	2003	-0.7023055836861049	1.7356189404988334	1.621238876084381	0.2368060230951075	0.5939071586115112	-1.1012326261250482	-1.2628733295882264	-0.6716382608322875	-1.344247280585487	-0.6283643936073003	-0.599322200714279	0.9923901314216215	0.7349373326017891	-0.7680506240282451	1.0595741744323903	-0.5696254624882714	-0.6445761238091278	0.6534788571241491	0.6095670202613527	-0.3998871919960791	0.6407053091124051	0.012665224414998452	-0.6905755304186081	-0.7002853627364857	-0.7335347791310901	-0.5163929190878777	-0.8234497663392443	-0.454233538273498	-0.5949768508979054
RN	Rio Grande do Norte	2004	-0.6985531818432344	1.5065975299052992	1.45915803395941	0.2573794759379421	-0.5246073885954202	-1.0829424513305648	-0.8315415337206828	-0.17570391827529885	-1.2002466201206385	-0.06879070321498343	-0.5946450058526624	0.8673318995270153	0.5249620151855343	-0.746929539887714	0.8932917922048028	-0.5579090009507228	-0.6474887578038365	0.532706851533513	0.42317330704019385	-0.37682118199628184	0.466924550711738	-0.03985893906165945	-0.6925289004749677	-0.7508904618722412	-0.46052818482746655	-0.2076506331859148	-0.8515965529202913	-0.20578405548573103	-0.5966433912625949
RN	Rio Grande do Norte	2005	-0.7935014521771884	1.1455938231516063	1.3397535420346747	0.06948542861154704	-0.4013208694158004	-1.2475701960227739	-1.1291565987727492	-0.4046689659681385	-1.5054461791381673	-0.430068193544146	-0.6045580007172935	1.0072344410607654	0.8438718965916847	-0.7163930328437488	1.1257537257718282	-0.4569222148374073	-0.643416910070636	0.6795316807240985	0.7775787134235221	-0.3167481666778071	0.7098701390085758	0.08019086695775864	-0.68979808812118	-0.7783575363234352	-0.7961514534241038	-0.5536231132596517	-0.9784839600503915	-0.4512855598841862	-0.6041562555113705
RN	Rio Grande do Norte	2006	-0.7574139727060616	0.7981135556341556	1.390163070161892	0.48385458049552404	-0.20683802392269984	-0.8176298007793669	-0.7224493172725022	-0.2444488422952809	-0.9487386516877463	-0.13199935451178046	-0.5864759337461675	1.0304714245033997	0.8382744692636223	-0.7490809757500685	1.144614917311641	-0.5006590251156002	-0.6430865338540619	0.6734728845380633	0.659933764752229	-0.39025523193682343	0.6676588808245119	-0.05349774419836871	-0.6902725607515156	-0.45547013381943247	-0.7022001104353669	-0.574809664974639	-0.6365573182721627	-0.451874809922279	-0.5839111539809455
RN	Rio Grande do Norte	2007	-0.7566409389242866	0.6293649538480491	1.0621698676316926	0.1470161123834856	0.08369408812773595	-1.2095020514644375	-1.325041312443136	-0.6644349200834754	-1.5140613546616788	-0.7426150005617229	-0.6048378248220712	0.9189819644063063	0.6528417207388896	-0.7291165775471894	0.9803296335143852	-0.5001400714721751	-0.6459641863326814	0.5904673767893892	0.5650825260716377	-0.35147391825021296	0.5578872712731985	0.052831089520425104	-0.6915064406024516	-0.717750839429357	-0.6807661434265703	-0.45383948473620356	-0.8887834938891983	-0.4099571962440417	-0.5988451892759342
RN	Rio Grande do Norte	2008	-0.7949705306039339	0.2889955111945139	1.1245806457957574	0.5145040947742403	1.3506720664956622	-0.6837120842647703	-0.37316865249687325	0.06842669174441385	-0.7504000588468382	0.22784942032718786	-0.580033822705569	0.8636716585935146	0.4977283741880617	-0.7599075553813991	0.8713176799273815	-0.5729679860078154	-0.6478736605352275	0.5195794614127837	0.3647184738998302	-0.40064760991150294	0.4356534381559278	-0.10310540655965651	-0.6928804011806068	-0.24379452752439648	-0.5507404332923792	-0.4933057263823772	-0.5555881843099679	-0.24656320921776675	-0.5791170603339435
RN	Rio Grande do Norte	2009	-0.8135035199874997	0.31368135601297814	0.853776955995196	0.6626574474484165	-0.5305547734577636	-0.7041045779170555	-0.7831592019431661	-0.40073001558012444	-0.784991312808885	-0.13010480201527605	-0.5811573594611448	0.7640317648881118	0.2881477456422835	-0.7703408620565423	0.7289152597775777	-0.6046798968015658	-0.6503680085755609	0.4123387689199706	0.21619173100003083	-0.3684565849266208	0.2951337289082054	-0.10661858784940167	-0.6944599027999677	-0.31305932386217367	-0.5888160057618083	-0.5077841356741655	-0.5457639052668649	-0.29134981531639587	-0.5785353755353614
RN	Rio Grande do Norte	2010	-0.48716784251024514	0.2100651301589236	0.6866809351704364	0.7521941812554194	-0.2415436290500158	-1.334590028675355	-1.510882485635422	-0.790806569718127	-1.6415832819364087	-0.7918270624146733	-0.6089797843088613	1.017198429455241	0.7617762847287852	-0.7817920521980293	1.0844356327026896	-0.6043262174893721	-0.6441406457037043	0.6732709230495165	0.6466987081921463	-0.39912677408065556	0.6666897478932524	-0.08293371472652278	-0.6902834542094639	-0.725363995936506	-0.9888465015817012	-0.7780104997543973	-1.118407518307156	-0.7024949547983637	-0.6124409759827164
RN	Rio Grande do Norte	2011	-0.16083216503299058	0.1064489043048691	0.5195849143456771	0.8417309150624224	0.6034210209777277	-1.0333277242177583	-1.0507863986234331	-0.4716672612858208	-1.28827859697992	-0.56412551462274	-0.5975043171035871	0.8374769027770155	0.3228805035965321	-0.8398576829702105	0.7568458171966923	-0.714863697087488	-0.6498787716013653	0.4650502957384715	0.1779571216892314	-0.46097409807123046	0.30603737230919625	-0.20860285003528076	-0.6943373412151322	-0.5999708299364039	-0.4989197371514135	-0.304918708049108	-0.622621104628529	-0.1749880875643152	-0.5830860060398815
RN	Rio Grande do Norte	2012	-0.10644777980759573	-0.16645572169818848	0.5483993303881317	0.8286222882684416	0.8995111925881979	-1.6045277808146285	-2.1244764893169252	-1.3146147085383366	-2.0959344783360265	-1.4393229518291262	-0.6237372797025115	0.9767878908120569	0.7758416172451809	-0.7221533283796366	1.0848955196607917	-0.380424583617442	-0.6441325902114405	0.6171260800079416	0.6316254478614917	-0.3390537587621808	0.6012991745380221	0.2505396420272071	-0.6910184722132452	-0.7276031596150794	-1.414734682184056	-1.2292449252340536	-1.286688401027265	-1.2171202179716054	-0.6224047025324766
RN	Rio Grande do Norte	2013	-0.1449985185043788	-0.2999052198937919	0.7123898885844596	0.874223021060868	0.31261697582089637	-1.4474845558550977	-1.4541492309302892	-0.6396930111105169	-1.8178814061696587	-0.7488562677673588	-0.614706012785434	1.0235946077604299	0.785744758995509	-0.7743429949916286	1.0669771539189021	-0.5502738616704442	-0.6444464517943097	0.744011958665462	0.6984357486756564	-0.4522408132877777	0.732455890123348	-0.06806972689674598	-0.6895442146309313	-0.7719386004508297	-0.9705196700196523	-0.741115712737324	-1.270014006134909	-0.8574126097607375	-0.6214174298951195
RN	Rio Grande do Norte	2014	-0.403714206411805	-0.4256380037485726	0.5728114322430682	0.6955864291352233	-0.08260072293280471	-0.9401949950077324	-0.7574436609691788	-0.19449524164104628	-1.1394298215281158	-0.23938365003164644	-0.5926696536748514	0.9608159317059595	0.7138393361953377	-0.7421408604295223	1.0382743392842406	-0.4980829135512962	-0.6449492157936604	0.5776704649183864	0.559267121629477	-0.33942244647597253	0.5240304012272724	0.047399276993500807	-0.6918870063030013	-0.6723704555495769	-0.5213016437237644	-0.3015646365021013	-0.6892025161686486	-0.2940314972305688	-0.5870282184225324
RS	Rio Grande do Sul	2002	0.01606498305679994	-0.28708093793395595	-0.8718830553702213	0.52164448351098	-0.6730523688864123	1.079082347757062	0.40810658192808996	-0.32164986370898135	1.1210532961026247	0.5614251568781603	0.0751356639446446	-0.6421107937317297	-1.9414586021074232	-0.44818071274271015	-1.5255699646552512	-0.6566366607520269	-0.21866910029194314	-1.2413086717374326	-2.021635749033884	0.164089428407077	-2.065726624220654	0.20510799529305568	-0.2008888576989804	-0.3829212306336591	-1.1190302016431513	-1.0444355829939869	-0.8437343040349202	-1.0153920106246184	-0.42583159784795327
RS	Rio Grande do Sul	2003	0.022652836966350225	-0.30473994205611454	-0.9501108563943247	0.6363772256198897	-0.6794817147409742	0.8425714667939133	-0.31457963820159407	-0.9992336647791799	0.43895026434620127	-1.2964868701020387	-0.053290111270370234	-0.8995477386558952	-2.4561349494935167	-0.457850606436389	-1.908382173767635	-0.6305057825492855	-0.25753839849703297	-1.2380773121558686	-1.9341373210239017	0.2203603541484333	-2.0711638165692485	0.30436252580658013	-0.20124313123545284	-0.29962434179073416	-1.102546586109778	-1.058131375099543	-0.7825194907338814	-1.002968554309835	-0.40482165914928525
RS	Rio Grande do Sul	2004	0.08397034812168404	-0.4601179948306489	-0.9908162591834317	0.6294731598836889	-0.6801460955745201	0.06134974891088062	-0.6749948668807109	-0.8431090865447328	-0.32782550254343185	-1.172947152392756	-0.1976579969199777	-0.9709224368591585	-2.5188907309224784	-0.40899219516604496	-1.892373175059975	-0.5624129423557044	-0.2559129056349787	-1.3289592549463884	-2.039650134515121	0.26167639442256724	-2.0431115983677186	0.3437541645622173	-0.19941532032494394	-0.357096209660203	-1.201237627105874	-1.1413682507024792	-0.9186994910641296	-1.1152985438918048	-0.45156089271456945
RS	Rio Grande do Sul	2005	0.09900235202965053	-0.5679605779297289	-1.030286718558902	0.6202794861571754	-0.6798065286685231	0.4011653482189939	-0.443585592715127	-0.8228481852922951	0.08570470940335828	-0.7744261363562005	-0.11979888206723867	-0.8403738442963494	-2.2943118637268674	-0.42756857048803376	-1.7095598703721269	-0.58444896274635	-0.23735073677940527	-1.2154578072025122	-2.0367090093645404	0.12125255260626255	-2.0003854086431843	0.1702587226318817	-0.19663139092711132	-0.43457127293883757	-1.2494245549198817	-1.1635051229127233	-0.9418269449677744	-1.0942763866442733	-0.459498618286565
RS	Rio Grande do Sul	2006	0.11370513421529774	-0.7042398545216593	-1.0284298831327092	0.7795167053048587	-0.6793449209890425	0.20956323431445367	-0.9316200534594562	-1.2566747948899197	-0.2864070514625998	-1.3475440705728003	-0.1898597664002699	-0.822054152971971	-2.2377276089870493	-0.4140122118728401	-1.6151901843844134	-0.5679774652981563	-0.2277687974012008	-1.163150200937586	-1.6646568653127884	0.3121174493776191	-1.7693714989109044	0.47118774341023145	-0.18157911359666878	-0.4014316504959534	-1.1912842616885544	-1.1142002711717252	-0.9360596846961854	-1.1104472507258207	-0.4575191989554052
RS	Rio Grande do Sul	2007	0.11842857269417363	-0.7857980768314304	-1.0634044227435089	0.6362260862001009	-0.673392395476051	0.8303780177718519	-0.22404502878944382	-0.8831972429956896	0.400007335127618	-1.0599108314929373	-0.06062225260305129	-0.8509478728464087	-2.3720658838056634	-0.46446684973103664	-1.8633171641730197	-0.6332028913029937	-0.25296266850995985	-1.2738242096534733	-2.150309911505247	0.11618309973538196	-2.1543317482596405	0.18642976001015296	-0.20666214149585865	-0.3194782598601724	-1.0964903051435415	-1.0442678794166365	-0.8229644092865134	-1.0478604061327967	-0.4187030256667759
RS	Rio Grande do Sul	2008	0.08672343946967193	-0.9245503723411688	-1.0665573076257233	0.585075981982871	-0.6782234037752722	-0.2569413389760627	-0.011162771831544458	0.1781993378199001	-0.09679084279683349	0.060526100780350846	-0.1541589889888989	-0.993900615890124	-2.5749367731356188	-0.41637185113679137	-1.9086370485663493	-0.5168450031374662	-0.25756427777005947	-1.3651100729975678	-2.0848699110954017	0.2758708619743655	-2.0348220010816847	0.43147523366416923	-0.1988751912712247	-0.35530487871734445	-1.1733260733322406	-1.1124114329909611	-0.9579804932136174	-1.1388028856037666	-0.4650427838171827
RS	Rio Grande do Sul	2009	0.12875387051096618	-0.9861034740508651	-1.1205203084127031	0.7995835055208089	-0.6793885484478359	0.4477559702629323	0.09527835744273162	-0.22095968808809663	0.44843534717292627	-0.19482373725296218	-0.051504267800417204	-0.9194757169089438	-2.4845526618387064	-0.4512343634471066	-1.893602634322277	-0.6142595212759592	-0.25603774022995046	-1.249790986397881	-1.940754849303943	0.23049925989019449	-1.9541324888472096	0.3587076374179285	-0.1936176684917131	-0.4275552266862636	-1.1363037670024079	-1.046056717530319	-0.896880380623576	-1.0486752281070206	-0.44407221232131006
RS	Rio Grande do Sul	2010	0.2549483001965302	-1.042891533683766	-1.1445132646010487	0.8415386089601224	-0.6200584057787135	0.41432909908680726	-0.21808008384114663	-0.5662502554974452	0.17786157407195685	-0.397891624965813	-0.1024476663925077	-0.8615219013964686	-2.3452269316786656	-0.43393034268707137	-1.8240975402799653	-0.6124275673891656	-0.24898045694212093	-1.3111867869418594	-2.1345013731957105	0.1739748613075857	-2.0789805404488377	0.24046444411765092	-0.20175244904625056	-0.31365643429588197	-1.1435186403683026	-1.096367790735419	-0.8553321102309864	-1.0571335359319012	-0.4298121571718396
RS	Rio Grande do Sul	2011	0.3811427298820942	-1.0996795933166674	-1.1685062207893941	0.883493712399435	-0.67448228645852	0.1837047113291493	-0.4275159292226872	-0.6418853320445788	-0.25974404714471855	-0.4923127315651468	-0.18483967875762985	-0.8591002274310096	-2.3328838877729474	-0.42900286075757144	-1.7305518152291948	-0.5382840577776581	-0.23948217907902566	-1.3523866010068955	-1.955828109634599	0.3488709818550438	-2.0533052161255947	0.45682158075887147	-0.20007951043191885	-0.3493337754550604	-1.1795930070713854	-1.1212997225905288	-0.9414443310306683	-1.092095691841951	-0.4593672988416043
RS	Rio Grande do Sul	2012	0.3349412156561535	-1.220564687029766	-1.1701756304282578	0.9807537494863684	-0.6776791248267149	0.10192450440535451	-0.28117594649113	-0.4080899506276798	0.03764099548753406	-0.8569988184863484	-0.12884827740267177	-0.7013771172273766	-1.988426767145596	-0.4042960504851484	-1.5055655071785945	-0.5330582365428035	-0.21663792354103484	-1.1209405867003714	-1.5999521428818233	0.30375285230795807	-1.714908905111037	0.38573142833758184	-0.17803046978689993	-0.3132086015601673	-1.1845960214556535	-1.140138424423856	-0.8904465517236543	-1.0755155899208912	-0.44186401559350397
RS	Rio Grande do Sul	2013	0.3350016068549924	-1.2826742282054335	-1.1456368524628926	0.9797058781061033	-0.6734119053204584	0.3727031840372933	-0.41876734329851834	-0.7723284351377796	-0.03114697863512622	-0.8986471149031382	-0.14179961792938925	-1.0106120190657517	-2.6416035801163713	-0.43844141750801224	-2.031472789870438	-0.61210007210103	-0.2700365525626023	-1.3040814718552403	-2.0344029022277135	0.23407091972223495	-2.0254010431972125	0.3085520346047696	-0.19826134568521184	-0.38321978585051325	-1.1364617569296671	-1.0628270752653524	-0.9018005367511761	-1.0476275370634738	-0.44576089149201986
RS	Rio Grande do Sul	2014	0.4126011182253248	-1.3457588232145246	-1.1396224588409687	0.6468199760039828	-0.678056967481928	0.9510511241956777	0.3116070275676425	-0.3402845914605927	0.9271437047473433	0.1958077470233495	0.03862653209183804	-0.5299003759779646	-1.672387358863434	-0.41512263042184433	-1.2815369607041898	-0.5680894394985827	-0.19389091576534226	-1.1996498578144537	-1.9537893726987128	0.15858215944638246	-2.019002951562734	0.22680480551102855	-0.19784446250832707	-0.327240693886182	-1.09017070805318	-1.0346528742704963	-0.8099188908667245	-1.0091056203719617	-0.4142255874837126
RO	Rondônia	2002	2.0359435977357525	0.41752599942944146	-0.533314978676836	0.729994913676584	-0.4982609096303165	0.5221780608060032	0.36144745593875277	0.038047385010078136	0.7371784847815219	0.8632458055942197	-0.1366609548897495	0.6198589422652772	0.1942114155659381	-0.6504850719089791	0.4352476651981032	-0.5363061783106348	-0.1855504262360236	1.0034753151884053	0.44596701703089875	-0.9519505985937086	0.9631586730854715	-1.320754245042697	-0.1819016269329025	1.9014735547841715	0.7773228952471234	0.11305450767676731	1.6772532949766084	0.06818605972554792	0.2080878890415304
RO	Rondônia	2003	2.0359435977357525	0.5229861322782405	-0.5437049971949296	0.7688220882535823	-0.3187984028377171	0.7700414632985477	0.059886350749501785	-0.5028295391380476	0.6351482084643506	0.07943389186074117	-0.15172232710229724	0.4769061999536105	-0.0051072597208699074	-0.6000998352864366	0.2105418613428318	-0.38678503232424805	-0.20343870152125976	0.8713935583328503	0.26582319310034136	-0.9103810860866559	0.7474206327927386	-1.2747622658167463	-0.19292270479597948	1.826685487919825	0.909033831482731	0.2808698876356051	1.865682789402273	0.11652907796346125	0.2587928440604501
RO	Rondônia	2004	-1.2670230101934816	0.3635176289198683	-0.2560438528165043	-1.23124539875214	-0.3346458443848348	1.4707443666320354	0.16354383904790568	-0.9023017551468373	1.0205669298349995	-0.8299817136223294	-0.09482808900525633	0.6304329708153373	0.09356535101005546	-0.7286076356613348	0.410651123294961	-0.5690279353454849	-0.1875084964362363	0.9703538976537616	0.28310229177932483	-1.0226694647281156	0.8977463010138057	-1.4239513289481105	-0.18524324833600853	1.862661383758458	0.76373576150284594	0.11316631028527231	1.6385085654009572	0.08870326023016785	0.19766197448887454
RO	Rondônia	2005	-1.136656508835737	0.5915266989657452	-0.34550399619112443	-0.8537878813827994	-0.02539406069467982	0.9132902434736446	-0.10122834251121571	-0.7998649513873928	0.602325328560257	-0.11833376476606612	-0.15656753225653203	0.6100982997759422	0.1606627289594047	-0.6599004948124134	0.3979884906954761	-0.557821854433337	-0.18851653724149245	0.920671768928277	0.3095724048994873	-0.9420651656932001	0.8539655352464228	-1.3577743252276824	-0.18747980912421308	2.0096997980543247	0.7080179802788372	-0.001039825890304498	1.6345947674874888	-0.02442258899741679	0.19660880126583424
RO	Rondônia	2006	-1.181941887698459	0.27296248383499766	-0.23943074386398566	-0.7317645354835349	-0.21277410838067987	1.3149625330376422	0.4653700534317428	-0.42969997249828945	1.2592267622933337	0.3399583764084829	-0.05959791296860281	0.5380026439160078	0.0511899524428343	-0.6402599686354331	0.3184464462577189	-0.3798536561861655	-0.19484868370401076	0.9152188523608464	0.2922933062205038	-0.9471346185640807	0.8316179906276852	-1.354778823994813	-0.1886214436982285	1.9635730262757156	0.8842294129030615	0.2032790322912464	1.7464877492599897	0.1606215626546654	0.22671835811711424
RO	Rondônia	2007	-1.07538938818077	0.04221598746290426	-0.4060044957288972	-0.7323975970480785	-0.3003415626628552	0.8461454098360618	-0.017657933578361536	-0.6511243994287089	0.8337860110746302	-0.12260008894380293	-0.12240007080985081	0.501511152082089	-0.018921427022989032	-0.6397972944435912	0.24797888053758915	-0.38036389967756135	-0.20045843283265938	0.9329913203653754	0.2926609452099438	-0.9691867381113688	0.8501788079796976	-1.3609775933350117	-0.1876732557569089	1.853704729044165	0.8408348460052582	0.19835972757924158	1.6782570009908362	0.14410542229490658	0.20835797872844833
RO	Rondônia	2008	-1.016819622464042	-0.11542079142538875	-0.4507043520213073	-0.4908244496659919	0.003636945779198475	1.360162391129305	0.6225794908722023	-0.2776468475344788	1.2024532517816235	0.4464166184610234	-0.06797863106878238	0.46877232958572407	-0.0441816141955061	-0.6151136177128096	0.19276347537188493	-0.2279946218291489	-0.2048539953023488	0.7970723267331705	0.12979621995836987	-0.9108880311608271	0.6215082001353182	-1.2495478387181342	-0.19935499980419533	1.8680353765870341	0.8631114257487829	0.21663941751042765	1.7472394538720266	0.12276379342634053	0.22692063614413574
RO	Rondônia	2009	-0.8656996467264855	-0.35762771787772213	-0.36020165330439774	-0.11386545211419988	1.531197307014493	0.9024875566379109	0.6663224204930482	0.11493521707463862	1.2684960267637297	0.5293897155002006	-0.05822961485475856	0.6029811638140822	0.24512648351773617	-0.5965372426961856	0.4286774608289318	-0.2516319945637794	-0.18607346422656773	0.8344349015980389	0.2073683599599777	-0.9042977427632662	0.7208207230071112	-1.284884437842003	-0.19428157347702177	1.7493597016226516	0.9450028711673994	0.3480072195445837	1.772840038679467	0.22726560801727128	0.2338095604271706
RO	Rondônia	2010	-0.8267852812880342	-0.4908030307327483	-0.3656666160974802	-0.27052156365791113	1.6244488850052297	0.7275746215132033	0.41075766751134274	-0.05669220425194273	0.8450726371275941	0.7697369510103563	-0.12073397667928082	0.6021677777533577	0.23841674903820062	-0.599845364190827	0.41002946275694374	-0.30914251429458983	-0.18755798516422525	0.9640931399791797	0.45920207359098153	-0.8933984191060812	0.9112228463544148	-1.2840092353518162	-0.18455479265545138	1.6530756634440018	0.8374117307039923	0.26985735249932863	1.6438078563589358	0.1936147416273997	0.19908797386867313
RO	Rondônia	2011	-0.787870915849583	-0.6239783435877742	-0.37113157889056264	-0.42717767520162236	-0.31857316109022527	0.9409599932745832	0.0730092296357554	-0.6146379131642449	0.6318818304114375	-0.44390539202309576	-0.15220449904019206	0.6531338607298878	0.33020021953527195	-0.6044489740944279	0.4987854287009977	-0.3439804097287325	-0.1804923414203494	0.9820675694722553	0.45442274908151187	-0.919252628230488	0.9380780191896668	-1.288523983420801	-0.18318288368608596	1.695769050318355	0.8273530390898065	0.24319248370062554	1.622312161281853	0.13786210165842325	0.19330364462389554
RO	Rondônia	2012	-0.7977083585810519	-0.6006056563005041	-0.5408870816503112	-0.1323573869774038	-0.3135214317231482	0.9111070651406067	0.8583936478282173	0.33542007727303097	0.6322251835274844	0.2621093978486889	-0.15215381428705677	0.6491408697332828	0.32546393414440616	-0.6025057419390357	0.4993173096391134	-0.252630111562024	-0.18044999982551493	0.9239031260863231	0.3062636407594666	-0.9484019818578425	0.835113870584801	-1.3209913472239347	-0.1884428550723646	2.0429886992700013	0.8207701252433598	0.10617866100540362	1.6935125825284674	0.11414408251653571	0.21246314073673125
RO	Rondônia	2013	-0.8119926784616655	-0.7876820302766181	-0.5429332539698126	-0.08339939572809642	0.2150314638179061	0.820917582533326	0.8287014768886984	0.3675219207298052	1.0185150064365094	1.1530195083314256	-0.09513098692304622	0.5592985918309643	0.13558194280492203	-0.6124995076586133	0.3693132309224229	-0.18343301907857334	-0.19079930425442912	0.807464078282203	0.07398171442646022	-0.9624121058569122	0.6682271306303953	-1.358204819171881	-0.1969683415573182	1.9508844326942443	0.9629610597764972	0.29160291658602655	1.7309447001099443	0.2905205984784961	0.22253584115729402
RO	Rondônia	2014	-0.4718116005048438	-0.9033596370680252	-0.5754144248826034	0.19087568313562753	-0.47927079274411377	0.6830054591041094	1.0409209632461107	0.7209553956199931	1.1263539350836191	2.0239278994389585	-0.07921216078555382	0.6943947587475457	0.4464544947276216	-0.58113018700826	0.6205848786075376	-0.13370562121834453	-0.1707961874640487	0.8281741463469757	0.19510253747358836	-0.9048968599179688	0.7593113315341804	-1.2866803602693169	-0.19231526295207657	1.8063837360398733	0.8703262993042659	0.24738507313438388	1.7238385478191274	0.20083092781721748	0.22062362880579586
RR	Roraima	2002	2.0359435977357525	1.4260450933878364	-0.033398489132600906	1.6915001743524183	-0.06426110585578952	0.8432021624764818	1.0039383045666685	0.5579406654221345	0.933255375171675	0.40206344090968776	-0.1459629207393997	0.10091811576890652	1.1505463756501932	0.6155076161589853	1.259909943177045	0.6599610253949205	-0.16762885758657753	-0.016018121432679607	0.887870851424208	0.6322533917710103	1.0996111900068706	0.05703905348337166	-0.22168062819773912	-0.37456168635307435	0.6605683390026916	0.8414470457489233	0.6443551440988171	0.7691896367798658	-0.10998819797814909
RR	Roraima	2003	2.0359435977357525	0.8093054284538614	-0.3810317808001847	1.5686438781207703	1.7853447056471485	1.14572585905605	1.224641267653664	0.5933309904679143	1.2224354648237234	0.3888392132602589	-0.10632424034215472	0.19201744729614148	1.1256808773481526	0.4854729901265238	1.3029194460127373	0.2864611376569187	-0.1644495399709642	0.07445990080426532	0.9025764683537366	0.5288365552733828	1.1549678598850148	-0.02077778298635445	-0.21905470127940552	-0.37724868276736223	0.5936332729432914	0.7714028513853292	0.5623262129256799	0.6985658154828444	-0.1304848952402871
RR	Roraima	2004	-0.5347921976856789	1.7930607856481888	-0.23086622621719005	-1.4990651731859181	-0.4215107999622955	1.096111131186409	1.252875340408937	0.6636418593544638	1.6977057456676412	0.6156366144776989	-0.04117768578895107	0.15114475687205056	0.925572819584106	0.40760489716441245	1.1770309374920092	0.16582144160441734	-0.1737553802346527	0.03386596635783305	0.8213279252226713	0.5237671024025025	1.091533358552361	-0.03748063217957039	-0.22206381198499503	-0.31261149112645903	0.8811749405547469	1.052418146055642	0.7877662571964928	1.0121285746210287	-0.074153838637470465
RR	Roraima	2005	-0.4329808790551265	0.7936914944114918	0.036344997230518164	-0.03233179364403307	0.3739286302647438	1.3050978067298933	1.394963387901146	0.6758321271865121	1.9747662639731258	0.9752796318607707	-0.003200267220962623	0.16009201086050065	0.9713569132745634	0.4259268013907917	1.1949526823866088	0.11738165705490247	-0.1724305817163152	0.042752201571856434	0.8886061294030879	0.5589997993532466	1.1371449118473864	0.04194851051358323	-0.21990015943178887	-0.30290844863873034	0.9451081979962255	1.1166486161808196	0.9622071978943447	1.1106855927587596	-0.03056600815799672
RR	Roraima	2006	-0.6233655392834629	0.412227830715901	-0.5056954351503077	-0.25055652343766294	-0.2612719599957953	1.7732680632116045	1.600300245594419	0.5696852425257267	1.8906149731870219	0.5611520294380068	-0.014735107276692102	0.1353761412309339	0.9411810349568588	0.43740112537928527	1.2009619358989378	0.09849269708702556	-0.17198637003443742	0.016699377971907885	0.834562981782754	0.5544372918607041	1.0727858010008033	0.14867055332440654	-0.2229531307201047	-0.32544936294332333	0.7842217889480882	0.9543115533056973	0.803622127926308	0.9393090514371599	-0.07019190753310517
RR	Roraima	2007	-0.7679698822778768	0.3576935247849089	-0.18665212148468896	-0.053059232136976386	-0.2881353896700377	1.8687133423326936	1.950376236363154	0.9121571108664734	1.9762480622920433	1.1636052197165114	-0.002997153251166259	0.0708228022401769	0.8730789914141128	0.4742762710806465	1.1235579822575914	0.23838432324842834	-0.17770816973459183	-0.045908184232795836	0.7922843303530508	0.6038644563632465	1.0488346557345176	0.07906173120369053	-0.22408928914783113	-0.2584237301049863	0.7420384783699241	0.8844350625194537	0.7635391343633801	0.8675752061997501	-0.0802075079903575
RR	Roraima	2008	-0.9130256729772491	0.11550526605858417	-0.37853136848447755	-0.10330254304387099	1.4732422552157334	1.477471788087026	1.6280040999605208	0.8227417292650371	1.8395454540847929	1.1571636712313353	-0.021735341296564632	0.08587046022462191	0.8663692521982932	0.45111941970206276	1.091850268540042	0.23243735499353999	-0.18005204449306564	-0.025914156818881595	0.6654483716522646	0.4913226048805345	0.9444351149666648	-0.030707063762798078	-0.2290416383331303	-0.2279711040763901	1.045958434685927	1.1956370011128261	1.133165446385234	1.2640822809377137	0.012151596772276708
RR	Roraima	2009	-0.7175291106797482	0.01208201788956066	-0.6598985421253378	0.11308928276677581	0.611692348791315	0.2942866875887153	0.813457729217712	0.741782445057319	0.5664328948915274	0.6806350381384996	-0.19624424844473212	0.24448090067631775	1.1300224738685403	0.4226186798961508	1.302446602439586	0.3551087984643587	-0.1644844933876291	0.12656554800416328	0.8029459051636788	0.3947495296217203	1.0950828253504672	-0.06782633031862546	-0.2218954379559693	-0.41232891367196556	0.9477940267596293	1.1604751508381017	0.8460733338040741	1.1369050473140516	-0.059584558370563055
RR	Roraima	2010	-0.2442759889208333	-0.2295675652762906	-0.5237538297977753	0.3789269066127787	2.3007842798381963	1.5336037038356138	1.6649867586399631	0.8246208616016117	1.7827747726650862	1.0296064949280004	-0.029517049161742453	0.18368023102311434	1.1319959229572116	0.49997783097240706	1.3071791000584165	0.37376095157570627	-0.16413466095139298	0.06617954520884485	0.8989000652242759	0.5366942069647055	1.1604092933226111	0.05189313636342532	-0.21879657873410763	-0.2567816768601214	0.840255549394655	0.9880758733219595	0.90376341458381	1.02733166878142	-0.04516944756831671
RR	Roraima	2011	0.2289771328380804	-0.47121714844214185	-0.387609117470213	0.6447645304587817	-0.12161131987340687	0.2265920177438003	0.05750037277018282	-0.10085181416144907	0.5713217207114978	0.037822500300907884	-0.195574124203536	0.12694649655385395	0.975626745598709	0.47015846921589366	1.2248058549596625	0.4583063497257753	-0.17022379678883878	0.019324855511349343	0.5467005016009625	0.35267307143216275	0.9133028960713473	-0.14742246524232427	-0.23051844184374007	-0.2231942216815226	1.1278498807365034	1.2807745167671358	1.1007703169849519	1.2909969288769845	0.004056975112028219
RR	Roraima	2012	0.013219942999552146	-0.2486422170863579	-0.7130626186415239	0.2281533289090756	0.026923450321959558	0.40192541749781446	1.2645401211109457	1.1944967444368286	0.8895722392595183	1.1463299493204187	-0.15195068357552008	0.15578475889782747	1.016961601210699	0.46071991246545313	1.2586437044648577	0.5234482268381361	-0.16772245971172853	0.04335808119046021	0.5011130860312417	0.29107922028284033	0.8882720368896939	-0.17890502431242783	-0.2317058182603903	-0.37336746566479095	0.7742684235307683	0.9616905107091117	0.8065818904014066	0.9311410105519001	-0.06945234728570025
RR	Roraima	2013	0.05804787264505669	-0.5793875866611606	-0.36087837030282116	0.17326198816435	-0.33731298969248347	0.8682197587259557	0.8454033227439307	0.35201907895306384	1.3597276854448361	0.49630196017417627	-0.08750523241088538	0.08391093559990889	1.1168541653874633	0.615068075508785	1.3014520460711532	0.7006985714241097	-0.16455801211720258	-0.045394102646966375	0.5504437505894239	0.43648034288949444	0.9056701304293314	-0.09292896844534289	-0.23088051341252808	-0.3499308858887686	0.833093339569565	1.0153556554612182	0.9011231540502397	1.0305468388681418	-0.04582917371884878
RR	Roraima	2014	0.21731928467745004	-0.7508048870796347	-0.7018666371931678	0.6897854183681854	-0.27994885559019045	0.12000444738974152	0.3096187125848768	0.2763840024059303	-0.021813352874626584	-0.09741908246773566	-0.27687671832543254	0.10431955326680246	1.3037221504741892	0.7100088507608677	1.4247202613884773	0.8332913130279317	-0.15544586758373277	0.01497353714887087	0.62423921867307	0.41159393863358157	0.9769924760584522	-0.10964458420114222	-0.2274972309366927	-0.3884445011602285	0.8058664089825767	1.0008772461694304	0.7279552704523315	1.0702493904869814	-0.08909890356607342
SC	Santa Catarina	2002	0.09334526743413869	-0.844290550127202	-0.9884573964867372	0.4791792308597885	-0.6710820259512339	0.8516114399259156	0.13517721090001325	-0.4746425540894265	0.5811519549746758	-0.33389353368530295	-0.4298500534709377	-1.0705623288564492	-1.1564192985715471	0.5941320612282097	-1.938035914961318	1.6301196912597686	-0.6056005642427786	-1.6959203447550595	-2.3256744109263376	0.5250344656962643	-2.4628810907757637	0.847294503468516	-0.6209520615174136	-0.3387350674959024	-1.3267869559887908	-1.2815125401301866	-0.8915125798506033	-1.2336081744499734	-0.5661517828181423
SC	Santa Catarina	2003	0.1895795139805588	-0.8828880051578001	-1.0619167362567277	0.3577397889786173	-0.6786432775251942	0.4076016786409299	-0.28448980426552206	-0.6396930111105169	0.07898386181240756	-0.3528173989346374	-0.46255645535198586	-1.3141716975714328	-1.661623075175911	0.5732654478779234	-2.3602232426897034	1.6926154863245524	-0.620429416920071	-1.7078359780621009	-2.267219577785974	0.5802915009851112	-2.475238169006654	0.875371238081697	-0.6212305846537062	-0.26051361626469904	-1.262537718882382	-1.2426053101849093	-0.8911481796424394	-1.2891803507335589	-0.5661085186508296
SC	Santa Catarina	2004	0.17396896360225145	-0.9821420553916114	-1.0918926131993616	0.3377381076280225	-0.6800468483403259	0.6968807641206141	-0.509036843516082	-1.1204377004882509	0.2266906624428023	-1.0181988639991073	-0.45293625441842716	-1.4111680823092008	-1.896069202023728	0.5434923535100574	-2.497869043210005	1.6605317452474306	-0.6252640700122603	-1.815278629619942	-2.4587602589177266	0.5830796998055531	-2.6584312066928457	0.8744143102607735	-0.6253596758931624	-0.2754413740621431	-1.3325272566581374	-1.3113078757284562	-0.8943695230988863	-1.267787930934711	-0.5664909792811688
SC	Santa Catarina	2005	0.2847600005526721	-1.1511968682709068	-1.0375013360122414	0.5724432143793977	-0.6789962209885763	0.8125729942786621	-0.04053884999901509	-0.6531480804499231	0.5347061697993537	-0.834438651829195	-0.4328750854082894	-1.2582513501389612	-1.5609770106200282	0.5681760302408396	-2.2576011019495485	1.6701272515537653	-0.6168249301787645	-1.7104614556015432	-2.4278784602775345	0.47281910206911226	-2.4904411903267127	0.7891864436523415	-0.6215732540099054	-0.40546214511738526	-1.3368983113333697	-1.2672577360554083	-0.9327504108061492	-1.2457194246255656	-0.5710478289993445
SC	Santa Catarina	2006	0.23093696631410743	-1.3144930141294011	-1.0532866863119337	0.5145848263736726	-0.6788702720402036	0.04242887843382873	-0.8192139808275353	-0.9993902590779233	-0.3441882695048581	-0.9587358013971657	-0.49011781971800356	-1.2308919734938875	-1.5001588009179019	0.573149779253622	-2.1712416840394755	1.680218945115995	-0.6137916532350289	-1.669463600601536	-2.13156024804513	0.6256631030692822	-2.3847749469113233	0.8747916996539193	-0.6191915829482882	-0.5107028380103281	-1.3115672596839019	-1.200958921831937	-0.9491879203914856	-1.2604451003015271	-0.5729994060995784
SC	Santa Catarina	2007	0.2421392194710491	-1.292090216567805	-1.148221241662795	0.7856363410140123	-0.6759750305210898	0.5873499489297574	-0.08115145922489765	-0.5333654396073872	0.2693962796028881	-0.2960318945517783	-0.4501548211254726	-1.2558111895166275	-1.5128247742341385	0.5961678281608976	-2.266291181909426	1.7051469931065424	-0.6171301594078901	-1.7569122271689817	-2.5275090234675925	0.4624267240944325	-2.5660671629810836	0.80099129764199	-0.6232778306294761	-0.2896227440861513	-1.2655921908515209	-1.234946846863965	-0.8824768720068985	-1.2908408051261626	-0.5650789998336248
SC	Santa Catarina	2008	0.258063112152328	-1.2911532336508469	-1.1475971979680262	0.7093518404777043	-0.677431165200016	1.3265252888999175	0.009383150187252158	-0.9769972655256832	0.805526056209028	-0.7810209401263538	-0.41523648173932903	-1.4109647356720116	-1.8806762745034171	0.5531622475091013	-2.5189070726525737	1.7000344102762222	-0.6260030070560744	-1.8716254341500647	-2.5480968906982824	0.5922047147906382	-2.732727072819973	0.8722584111549149	-0.6270342723768401	-0.26081217148155317	-1.3350550954942821	-1.3194694498485329	-0.9088486689309384	-1.2787968500330438	-0.5682100455969317
SC	Santa Catarina	2009	0.23708012146990776	-1.3722469108196127	-1.0746210529883462	1.0265335844349357	-0.6790572315565999	0.9161526306011539	0.19045236742090035	-0.4574171744627668	0.6179367161136591	-0.32027980301250547	-0.4274542478967089	-1.3184419786605168	-1.6292584599170943	0.5994759499609036	-2.3664520720876903	1.7604585562127044	-0.6206481974465047	-1.7710494174618896	-2.401040703756243	0.5673643964229076	-2.556797850084241	0.8346192156803693	-0.6230689043342009	-0.2552889009549838	-1.3267869559887908	-1.3127613067545196	-0.8904149773858193	-1.2780058199192652	-0.5660214677106226
SC	Santa Catarina	2010	0.2915641605239176	-1.365851920127868	-1.1500196460991514	1.1167442632248674	-0.675116667971346	0.8694811500910924	0.1819688906913171	-0.4326752653018951	0.7059798266333729	-0.4460286107012711	-0.4217199660656982	-1.270045459732236	-1.6099186247468724	0.5513809513666583	-2.322929820225033	1.7438069653898758	-0.6191195275622692	-1.8098257130525115	-2.5094946423980415	0.541256714457248	-2.6562654733488817	0.8157276629937017	-0.6253108612535984	-0.27260510012899464	-1.285130278480425	-1.2620589251575478	-0.8692211460548911	-1.2778140490980043	-0.563505186566721
SC	Santa Catarina	2011	0.34604819957792865	-1.359456929436123	-1.2254182392099568	1.2069549420148002	-0.6755105139227853	-1.9869395962611731	-0.08380254480815084	1.3810006288418715	0.8060565784244558	-0.7988451537273958	-0.415110579521695	-1.280582516920674	-1.6422473626438512	0.5437236907586607	-2.3014869943696437	1.6672364367327197	-0.6183663725335807	-1.8578921619872137	-2.3841292440666995	0.6880173721340282	-2.690302890321662	0.9291917193931621	-0.62607804961644975	-0.2864879149361488	-1.3291568048976765	-1.3035935111703407	-0.898311800811302	-1.2684839311344585	-0.5669590342856621
SC	Santa Catarina	2012	0.3660911193343799	-1.4791098014393036	-1.331515877920218	1.2196654080444462	-0.6778665959591379	0.666607371357331	-0.4114768539679424	-0.9826346625354074	0.19098137432509152	-1.1784522408162335	-0.4552620141094997	-1.1213065780508829	-1.323624528550101	0.5498309921674541	-2.0548138058576724	1.7073595709947706	-0.6097022557241952	-1.631899064248121	-2.0179593459044236	0.6568402376016554	-2.32386453891746	0.9082625304641422	-0.6178186889967093	-0.2590208405386946	-1.3555937860379574	-1.3419417292134774	-0.9128360756506934	-1.2975266992836594	-0.5686834586583714
SC	Santa Catarina	2013	0.43382511761033504	-1.4668332550965608	-1.2770752843552724	1.2093030309442774	-0.6709124715834027	0.7254723034122365	-0.2740180125531731	-0.8640927308445419	0.2580722095550488	-1.0107910356103418	-0.45089236213268435	-1.4207808364238586	-1.9104933460487656	0.5462221321885553	-2.540461548628593	1.6697001476955502	-0.6267600836145304	-1.7969370007252157	-2.4675502070282813	0.5539994754667227	-2.6131320308482864	0.8495777989581176	-0.6243386521286962	-0.3247029749907546	-1.3505381083656682	-1.3119786900378574	-0.9426591287965829	-1.3107655107129093	-0.5722242619091437
SC	Santa Catarina	2014	0.3550092476166571	-1.5117216485187865	-1.3037620638791316	1.0939519272221008	-0.6769461479987957	0.946426023364437	0.6653945406979747	0.0811108350162933	0.7964447438705146	0.6645926609846168	-0.41582795106147463	-0.9575939837925037	-1.0131825475960012	0.5451117139449162	-1.7909186562381811	1.6952005394545182	-0.6004332368815634	-1.6872177104536212	-2.3504400075822423	0.49703726049013247	-2.4811617677640294	0.8261234833625197	-0.6213640999793565	-0.27469498628870737	-1.2861835446832173	-1.2623943323122486	-0.8661876295432671	-1.2696834708424891	-0.5631450260831737
SP	São Paulo	2002	1.4514644529650076	-0.5579573484155083	-0.9364034247062755	1.2969606384412589	-0.4748830183940968	0.2682179327933146	1.2515497976173107	1.2787445102335522	-0.12001191494452625	0.1668362629556464	-0.22218353300436508	-1.7466901678800957	-0.6575305723125267	1.7618989836481709	-0.8403510698646451	0.8108673426801841	-0.23302137855125313	-1.2780653669836972	0.02906273538830613	1.6240918251081407	-0.43777994914116986	1.7655916328281673	-0.19130119525111955	-0.5441410154909332	-1.1992890846907445	-1.069255712441836	-1.0426023990089497	-1.0841075157621651	-0.5121596698560353
SP	São Paulo	2003	1.4631129930818476	-0.47043546395195135	-1.0019523927694152	1.4603434258701562	-0.6040863260087748	-0.1764225234174046	-0.1809648713597372	-0.08237367826570936	-0.5125014958951746	-0.9022595090333524	-0.28637528907166837	-1.8715450531375126	-0.8138279902110714	1.8173736391292579	-1.1286460686174837	0.5377665554202808	-0.25844907007273815	-1.4014628501137756	-0.36982716518473713	1.5039457944711911	-0.7104349631710284	1.556922015518479	-0.2067333466041038	-0.6338568403318569	-1.262379728955123	-1.1026287243345523	-1.1119714971986097	-1.0608292589260875	-0.5328412258771337
SP	São Paulo	2004	1.4634363383877698	-0.5470933565725253	-0.9860524271223666	1.4505918691267423	-0.6669252311680655	-0.19723548094216176	1.2231831694694182	1.5919332336223864	-0.2899882837876345	0.7358894935147028	-0.24998320507637442	-2.04316968349365	-1.227858273041284	1.7652071072803681	-1.3319629442948904	0.8217783240701316	-0.2763816695683015	-1.5723209025599532	-0.5139422225645084	1.6190223743664303	-0.9260442675721997	1.8353244409327802	-0.21893673639891942	-0.6105695380746952	-1.1645839639817763	-1.0075407959769136	-0.9935306866341973	-1.0555583640125148	-0.4975295334697748
SP	São Paulo	2005	1.4683241493229218	-0.7421301919745359	-1.0022119101262912	1.554510607741095	-0.653480983446205	0.11628495996631796	1.823582920119394	2.067690994601491	0.0686557228402063	0.6915391224080507	-0.19132689995591845	-1.9014370207611015	-0.9176315799396249	1.7878550146355416	-1.1626182404018495	0.6817329406911887	-0.26144542426473555	-1.4315548719789206	-0.40659120971440327	1.5163659557842262	-0.7535051380840011	1.6647438363397515	-0.20917109901563827	-0.6249001856175639	-1.1193461814976695	-0.9541551571423365	-0.9972500179330618	-0.9822428445295746	-0.49863840702425055
SP	São Paulo	2006	1.4678333411719242	-0.9414108995962638	-1.064949818608091	1.522570997903237	-0.41986515471499336	0.10865192510351032	0.7140419800794257	0.762609494494645	-0.25207518387374506	-0.3232357515758007	-0.24378250923970804	-1.7570793366938569	-0.7897159922881494	1.6896755182083765	-0.9983884383798146	0.6273080624907085	-0.2469603142764568	-1.4361999474392015	-0.4473993007746575	1.4940603615706824	-0.7445074793643128	1.6762667835024043	-0.2086618355137294	-0.6543078685304772	-1.1685337121632524	-0.9953543360004288	-1.0781956101536976	-1.0695187126128431	-0.5227713544417067
SP	São Paulo	2007	1.4735056384399636	-0.9805925375964598	-1.1190033356303972	1.539068253794807	-0.1692865796787065	0.17613636313832862	1.343012286824534	1.4553829498715776	-0.13528892328826195	0.09180884188223697	-0.22468209112581264	-1.8310790562318162	-0.8698740324242134	1.730599063928107	-1.0340492889923354	0.7215211701434029	-0.25010561026419775	-1.3622826339695788	-0.21394760720264303	1.5622445023342346	-0.6261939998860313	1.7353494599998407	-0.20196534586438689	-0.5813111325552492	-1.174537329399096	-1.0290627550478457	-1.025437971727634	-1.0595240072382412	-0.5070423038920151
SP	São Paulo	2008	1.462598984129309	-1.1061519002511664	-1.0990484747821399	1.3222335579534434	-0.6260026014372855	0.06555438662648415	1.359051360488627	1.55669950231161	-0.15679523831196737	0.6402752684096357	-0.22819945371594877	-2.0179546904775396	-1.266537933909158	1.7087145692490324	-1.376030148778342	0.6754231287156867	-0.2802684081453692	-1.5424308421833546	-0.6834244760961253	1.4646575375354125	-0.9996032785583994	1.648991779354375	-0.22310014325286295	-0.54757439985779	-1.1296681900575283	-0.9940686085517159	-1.000415657740891	-1.0135757523234465	-0.49958220418342075
SP	São Paulo	2009	1.4619087829821396	-1.1199764008197939	-1.0983557504883597	1.5400580146864828	-0.6290710000167878	0.6977216933792267	2.430620582397386	2.35172907441773	0.4431170081182677	0.6290443405174763	-0.13008367582869257	-1.8808990021084535	-1.1023467101833608	1.6430610791045075	-1.3131103022799278	0.5551039084044455	-0.2747188616962607	-1.4117628036300345	-0.6378370605264029	1.3320913455854273	-0.9126237422871596	1.5668526994604461	-0.21817714059975413	-0.3770994050693686	-1.0801646795374273	-1.0053606494713592	-0.9501407746162673	-1.0709435664658755	-0.4845933570082996
SP	São Paulo	2010	1.575584604449526	-1.1764971007249632	-1.1772858138510909	1.6114236239359692	0.21122791797651652	0.5043083498839912	1.8111941875695532	1.7640304361539791	0.3134681447009676	0.5388182278091281	-0.1512877756017415	-1.9217716925325443	-0.9973590491070905	1.7618989836481709	-1.2230923781394931	0.5673436133085091	-0.2667792580993106	-1.451750858457863	-0.42350266940394676	1.5300534782618533	-0.8260208211329648	1.5475224392198283	-0.21327545418550553	-0.5204058804980567	-1.159791602875984	-1.0362181077038204	-1.0097307800828073	-1.0704264864931936	-0.5023593950324594
SP	São Paulo	2011	1.6892604259169124	-1.2330178006301322	-1.2562158772138219	1.6827892331854566	-0.1908631285942713	0.13535137558147958	1.25393577559663	1.3805308457577277	-0.009595873709942837	0.4196678134273248	-0.20412496580808429	-1.9620528289698944	-1.0803516850053068	1.7587990670819522	-1.2891949108791088	0.5478753500214633	-0.2726095183388325	-1.5343524456529631	-0.5871026770460881	1.5209284632767688	-0.9033908113598579	1.6580559801077879	-0.21765456092036684	-0.5556353891006537	-1.2009743106025728	-1.066740158781581	-0.9910154177553163	-1.0340846580020977	-0.49677963653332663
SP	São Paulo	2012	1.6740236020598083	-1.324638274380714	-1.2358055882462189	1.6365082330360545	-0.5571675165239047	-0.060374517824819895	2.073519211492662	2.4945431319974105	-0.051416018252096976	1.1880807717455895	-0.21096465952671867	-1.7965655722632607	-0.8013414179128692	1.7315938150742696	-0.9879431321462191	0.573045606662702	-0.24603903537045574	-1.4190333590532764	-0.3628419935035699	1.5308138961772775	-0.6681799872963725	1.6113178896198517	-0.20434173393832972	-0.5674283177480951	-1.159791602875984	-1.0186092320820355	-0.9975423125309605	-1.0176506135470722	-0.4987255511369127
SP	São Paulo	2013	1.666924918774982	-1.318289101274486	-1.2499030369697544	1.5798628550163618	0.216270678076186	0.049786994562274256	0.6961471452345341	0.7853156781476783	-0.35479220623822205	-0.62308356920655	-0.26058190040882717	-2.008415880794236	-1.169479965494546	1.7593542757457243	-1.3966665116476047	0.4889049595280521	-0.2820885406731599	-1.5061147837955526	-0.7301482359753523	1.3868644792004454	-0.9201629995330217	1.4063108432656586	-0.21860385911640337	-0.5063737881720421	-1.1260870850817875	-1.0056960566260598	-0.9928615285059934	-1.088044292547231	-0.4973300320746221
SP	São Paulo	2014	1.6900219077674576	-1.3675657109472905	-1.2427099299511781	1.476741811227229	0.23263047444664658	0.018462442496229612	0.23618361202451205	0.26526580400061806	-0.45703783640091694	-0.5869348106650036	-0.2773041955747134	-1.7688364741934621	-0.7750765651469554	1.7138271195116626	-0.9602829836557633	0.6131642026462791	-0.24359940365776633	-1.4162242806012497	-0.32427316813282925	1.5538799052645735	-0.7146645635511143	1.6393648194785033	-0.20697274000497506	-0.6223624667221365	-1.232150989560625	-1.0748458316644867	-1.0488741924561262	-1.0631555208627967	-0.51402952906887045
SE	Sergipe	2002	-0.024894188676469357	1.3663384235273854	1.1616974192311627	-0.2952790505586445	-0.18766185249718106	-0.9862357798352254	-1.2384833329965175	-0.7284820140136736	-1.0846910813580042	0.07600643762286068	-0.6213432637423967	0.8583846430984049	0.6066629381779557	-0.683057345885632	0.5499113226531713	-0.8004086200020709	-0.7319085142615305	0.4688875325151205	-0.8462892013476992	-1.1719648489924197	-0.3341218653764126	-1.0480992235844444	-0.7760395038059469	-0.7368583694924866	-0.43266929453144204	-0.18333361447011653	-0.8741435420752354	-0.40753302476655623	-0.6176181460299143
SE	Sergipe	2003	0.09692958348017285	1.399983488765458	1.002190693407821	-0.1818882344623466	-0.2342209992289314	-1.152529208223185	-1.0090317839853529	-0.33355103454757734	-1.0221612719809288	0.6396056513644152	-0.6204954533485783	0.9439936107852283	0.7649338051651718	-0.6881467638280813	0.699646903087667	-0.8108699668453442	-0.7308136624302637	0.5609812345428478	-0.6514397560759257	-1.153207873643912	-0.1644489704636983	-1.0587292327969793	-0.7752433701992847	-0.7813430879008374	-0.5858668602423195	-0.3292916277337514	-0.9270559648729785	-0.3540697611691069	-0.618925927915189
SE	Sergipe	2004	0.16874491734149033	1.1549219646720696	1.0350389273326897	0.03998393620912432	-0.6419069778025879	-1.0104124478351992	-1.2292045302738281	-0.6995120570955083	-1.097741587658667	0.119499090987152	-0.6215202090268219	0.9500940123410623	0.7617762847287852	-0.6978166578271251	0.6777307120192054	-0.8247746071318452	-0.7309739114776065	0.4904972397198171	-0.8124662775569264	-1.1757669385695384	-0.30385134517197576	-1.0724425144388405	-0.7758974694612761	-0.7958230130163066	-0.4553671803263512	-0.1853460573983204	-0.95206501820408	-0.3312335365513927	-0.6195440509421437
SE	Sergipe	2005	0.14447870102631807	1.017684594780365	1.0780087049534877	0.05236737947821032	-0.622021931596028	-0.9941275618905373	-1.0993012842029166	-0.5581796230166224	-1.010703899939922	0.19117212491151933	-0.6203401085751441	0.956397762242198	0.8422931363734913	-0.6537931934036202	0.7206377317887303	-0.7366061735698014	-0.7306601795407852	0.5751184248357558	-0.6076905398650924	-1.1407877144600467	-0.14110764008066007	-1.044956289868733	-0.7751338487760516	-0.802988336787741	-0.741065632541091	-0.4859267689789626	-0.9546643130353805	-0.5172127321573209	-0.6196082950350086
SE	Sergipe	2006	0.14052422896197056	0.8300354630809001	0.866001523935476	0.005499405283646521	-0.5814378894008365	-0.9462917200233196	-0.7339815441725432	-0.16223680257013592	-0.7237856222304616	1.0281207865179123	-0.6164499272390895	0.9335304997362563	0.7917727572921698	-0.657749058950059	0.7029896905925728	-0.7479519640348639	-0.7307892203037868	0.5531047995010022	-0.6047494191261975	-1.1111314157585213	-0.15909871643103496	-1.0427729988317178	-0.7752182659154295	-0.8046303901579992	-0.5490552071909629	-0.2814961081889065	-0.8045593363515643	-0.4152173270567032	-0.6158983048503508
SE	Sergipe	2007	0.16535155308816205	0.6628279877603358	0.6543567763135855	0.06488281224540506	-0.5447682394391027	-1.176916108033256	-1.306086042410552	-0.6663140524200504	-1.1955816199385103	0.23479901185933325	-0.6228467730588436	0.8305261418467066	0.602321341657568	-0.6509940134894685	0.5223472633042873	-0.7373705542275947	-0.7321100599074357	0.45030722340344187	-0.8470244793265808	-1.1491523115297078	-0.3483448383726311	-1.0368197040663074	-0.7761062403788203	-0.8085116072068306	-0.5738596257706323	-0.30637213927641554	-0.9804068284786293	-0.37678606652092833	-0.6202445462914232
SE	Sergipe	2008	0.2570646944686143	0.5983819138436544	0.6698805651094464	0.26150381110567106	1.947434679296247	-0.796606611444513	-0.9940531439183001	-0.5809701255925561	-0.8598837331068663	0.4797054950313262	-0.6182952134129667	0.9120681767897477	0.7136240483428957	-0.6812760497431891	0.6190767984234375	-0.7863339999737956	-0.7314027830871214	0.5502773604730131	-0.7411440268459215	-1.2016211476939451	-0.21695835838336625	-1.0541967820603697	-0.7754897530274257	-0.6407236088864373	-0.6233631367331052	-0.4217522004934446	-0.8087538974443782	-0.4536842153248596	-0.616001977497496
SE	Sergipe	2009	0.16666794439333257	0.4960134287794343	0.5848206220247605	0.5553880879588321	-0.5204118003969069	-0.8140558584940532	-0.8459899553985634	-0.3930568919350819	-0.7478471216136638	0.7352885337434484	-0.6167761650683093	1.0346862480620205	0.9184683914978081	-0.7026516046739645	0.8022750235089526	-0.8345575177694496	-0.7300632557196369	0.6530749365705742	-0.5705588563459846	-1.2130274164253012	-0.055791660948641963	-1.084623820652041	-0.7747335319283025	-0.5216001011863401	-0.6925627248725653	-0.5398155189480791	-0.8171263792477608	-0.6335031468967324	-0.6162089115105185
SE	Sergipe	2010	-0.2825794218404727	0.26604931872076826	0.5622287598852113	0.5262882980581973	-0.6116570314145963	-1.010622679645296	-1.135753726083839	-0.5889564380229988	-1.0211610304662069	0.3396451209654329	-0.6204818915776402	0.9092213219169714	0.7590134484265909	-0.6484493046709263	0.645108525167571	-0.7326675542436466	-0.7312124416615924	0.5282637351382603	-0.7058505426857028	-1.1496592566038788	-0.22004775120525458	-1.039564789441615	-0.7755042489749989	-0.7249161632007914	-0.6318419290747006	-0.39922401948884034	-0.8210263786837387	-0.4889141457516725	-0.6163053037841849
SE	Sergipe	2011	-0.7318267880742779	0.036085208662102436	0.5396368977456618	0.49718850815756355	-0.3474295875869117	-1.1962574421305012	-1.5287773204803135	-0.9149858984187168	-1.35462922008402	-0.2697685847616226	-0.6250032198748449	0.8623221741243844	0.6169607687987619	-0.6813454509788429	0.5606047837359349	-0.8016721812939595	-0.7318303247111961	0.44384450908735057	-0.8764357175973255	-1.1613189981764875	-0.3664989160481985	-1.0646998954033091	-0.7761914223683822	-0.7705951022436858	-0.5917124875509041	-0.33952154595212175	-0.8644775266251651	-0.4421113972154348	-0.6173792410764398
SE	Sergipe	2012	-0.7603574474905095	-0.19283891067542347	0.5872461366315218	0.33532231899097886	-0.29776928774398503	-1.5492367925587063	-1.867718747822756	-1.05247574758616	-1.7336085686105174	-0.5264235814408891	-0.6301416111960378	0.9279846783653815	0.6526981970826913	-0.7404752326060159	0.6561484663886697	-0.9020209921612037	-0.7311317187092554	0.49554623573367285	-0.7716581864966736	-1.1539682915593357	-0.29335467394569353	-1.0642040550223737	-0.7758482173455096	-0.7880605789365571	-0.8471295368303411	-0.604101890042102	-1.1355125494008405	-0.6353977243745064	-0.6240781347248741
SE	Sergipe	2013	-0.8866282498378742	-0.265567462395756	0.6779041735424028	0.38990715629337414	-0.6158188651194458	-1.1540008313984187	-1.341478049103782	-0.7251935324246677	-1.2077972315485583	-0.00278598101810575	-0.623012398424151	0.8865019477857067	0.6621707678644212	-0.682455869222482	0.6117158569774656	-0.807100506599653	-0.7314566055507484	0.5944147745982928	-0.5889742993344743	-1.1521018111108712	-0.1175873782328359	-1.0628497241460466	-0.7750234877736036	-0.7973157888139644	-0.7274784987968135	-0.4736285068635428	-1.0450791917321816	-0.43547898109373046	-0.6218429865160809
SE	Sergipe	2014	-0.9791387745286634	-0.3715554826284698	0.7094030790452247	0.18223004804660758	-0.5011298684070639	-1.0341686517104234	-1.568145957139075	-1.0822286763738689	-1.2622424369441738	-0.4567534499956621	-0.6237505937158968	0.8510087037009395	0.6186830526731536	-0.6660771974568603	0.5629798333011925	-0.7744041236411442	-0.7318129585920492	0.39105954238851837	-0.9587537591788996	-1.151825295477611	-0.4413677981955954	-1.045493001544591	-0.7765427196872327	-0.7638776112079659	-0.6400047421937377	-0.3932984933127333	-1.014982974605011	-0.5246464981710307	-0.6210991293006575
TO	Tocantins	2002	-0.8189501273690345	1.7160952696734848	0.8511680341006387	-0.6371311588237079	-0.39135087945146074	0.319934978763923	-0.9011325581174833	-1.3028701314347444	0.10318390154349501	-1.252751789790014	-0.16089473468458898	0.723565768714463	0.1792131816523879	-0.7899351205395099	0.48146849460791025	-1.0674966146847409	-0.0800484220963647	0.8911856266817355	0.7952254555036316	-0.5702208050509951	1.0825370707707047	-0.9957865428683138	-0.0660183080370961	0.6182834887263052	0.42858646268798567	0.22340346157328633	0.3146485602578104	-0.20722906784170259	-0.07911329498670758
TO	Tocantins	2003	-0.8704422223105038	1.4692990463041224	0.7789400106970056	-0.5575101448568011	-0.41120310416950995	0.21271671272729567	-0.7855451799224851	-1.086456724131162	0.03163835459719159	-1.1105650832704144	-0.1732299647317307	0.6885901339410655	0.21157779691120443	-0.7252995141666937	0.36397200253151163	-1.0675065483292197	-0.09097308990905568	0.7532470327051745	0.5547885946621356	-0.5628700987380105	0.9649532349786111	-1.0424570656722447	-0.07303405864435078	0.8383186396601924	0.43574867251307564	0.14860766607503778	0.487662832215356	-0.22613814261689671	-0.024736624291439246
TO	Tocantins	2004	-0.954897447612119	0.9929434337026822	0.7230652515875069	-0.5102541110790247	-0.47315100955295425	0.808303668881958	-0.26328111164623846	-0.9131067660821419	0.5398045873188967	-0.8597611934572594	-0.0856165813768907	0.7497974954045515	0.09396004461681771	-0.8777275782909095	0.4329117462979558	-1.2372639723115746	-0.08456316418559015	0.7492078368634965	0.5871409536717768	-0.5354950537827562	0.9987608755216797	-1.031816578454918	-0.07101689363797756	0.47602195646704015	0.4582885690126854	0.3082055707437097	0.3715977295425861	-0.05988700570715322	-0.061214735492028015
TO	Tocantins	2005	-0.9402364620957082	0.8515433670034525	0.5863723837024257	-0.6336016900947915	-0.23349224860095089	0.4415298719033711	0.0664019062454345	-0.2504355662481097	0.9076536873552646	0.21948474523257025	-0.022195397106728968	0.6719157013950112	0.33748404863960413	-0.6232566863596553	0.4253879994989924	-0.9805881876440528	-0.08526271190964545	0.7110374208914785	0.6334636516320634	-0.4556511726632643	1.029140621806554	-0.9656482646956375	-0.069204257536152	0.8108515650836049	0.3783983289180437	0.09801708735489698	0.42002167974530985	-0.2952278230642217	-0.04599556821672289
TO	Tocantins	2006	-0.7793301210550964	0.5556475907420252	0.38585873891517847	-0.5504032397328479	0.07665295393721466	0.4965297698830739	-0.7724223010362314	-1.282356270219079	0.12022412876001964	-1.265222793716594	-0.15795681412142373	0.6966130843677032	0.1157756593042657	-0.7971065731086594	0.4472984755418694	-1.0832205025353951	-0.08322550525438109	0.6199535166124119	0.6003760102318596	-0.36414754997116383	0.9013546780614017	-0.9016689064127932	-0.07682872624619677	0.7568130817601258	0.455602740249282	0.20020446693009508	0.4914073274328487	-0.2501899513575315	-0.023559766474889436
TO	Tocantins	2007	-0.8035751328177323	0.46023170912968675	0.28091800150226404	-0.44073910024573054	1.1269093129212118	-0.24642974418249672	-1.0199012386942545	-1.021313469733933	-0.48693841910174024	-0.6461518937496012	-0.2626382384466598	0.7599648321443286	0.18118663074105937	-0.8342130557532592	0.47699465751279513	-1.0811249128096472	-0.080464393451749	0.7982840859703773	0.7808874775635428	-0.4635088243545873	1.0830746027457594	-1.0070710019433136	-0.06598623574177623	0.3394329720740718	0.36670707430087446	0.2621429879412135	0.21222632895564683	-0.19697893696755547	-0.11130358744754834
TO	Tocantins	2008	-0.7218206828562068	0.08679942685517945	0.30618644295359393	-0.02695609887279638	0.7205196925212853	0.4906432766775833	-0.6172011785785377	-1.094599630860348	0.2856443809658787	-0.8997517243120504	-0.12943656426429107	0.6607316326893681	0.1472432552640495	-0.731915757155976	0.3549158502516318	-1.0112979724126339	-0.09181511899056909	0.7041707835982935	0.6338312906215035	-0.446779630215265	0.9561889403773464	-0.9573604925542634	-0.07355698825401166	0.7865193198361534	0.2972441694053294	0.02098524371143453	0.3922197907967509	-0.3805022950671594	-0.05473342611173528
TO	Tocantins	2009	-0.6678790832358262	-0.19867858329670227	0.18385872193665853	-0.04794072043089535	-0.12780021077860612	0.5663267578289561	0.09262727026882654	-0.31241079576111147	0.6288658922535934	0.008527157329046138	-0.07026144444324743	0.6820830381347892	0.31143447898984666	-0.6527753099372765	0.3512963749610991	-1.1041270101239276	-0.09215165292204182	0.7211354129191907	0.5246420740008265	-0.5433527054740789	0.9517054719372114	-1.0721894786486028	-0.07382449881485988	1.00864435675062	0.4323782209422028	0.08124672961986368	0.7469676098207182	-0.26053722984992495	0.056760297963647226
TO	Tocantins	2010	-0.5331604309102749	-0.18917054616090356	0.08350869383983545	-0.011731989473059801	0.5048130834209791	0.316781500351081	-0.869849735191752	-1.2635649468533314	-0.040192658570907994	-1.154947254917056	-0.18561441232051637	0.7981940136007848	0.6733656225205443	-0.5647283810902671	0.634650197113935	-0.901477988641672	-0.06580579043666408	0.8439270164306653	0.9055175935043174	-0.43486641610557086	1.2478409465174527	-0.9065972603882748	-0.05615529644543468	0.5843974785099855	0.3412180329137358	0.14335295420833225	0.2630987979496725	-0.2624792858181335	-0.09531487486378344
TO	Tocantins	2011	-0.39844177858472346	-0.17966250902510483	-0.016841334256987903	0.024476741484774824	0.8167247067663308	0.9365451234966046	-0.1385474845305176	-0.8612740323396799	0.7730153187187315	-0.7831938578118773	-0.04540851583159865	0.5661754085739342	0.1493602280089193	-0.6122219030213624	0.2857815232885936	-0.8880980273432997	-0.09824313712637511	0.6896296727518108	0.6301548874920427	-0.4310643265284521	0.9555971481180571	-0.8317292824106012	-0.07359229808322353	0.851007233779063	0.5412332808236822	0.25582615364156036	0.5345498189335796	-0.09908332483996354	-0.01000050888665971
TO	Tocantins	2012	-0.3895147444087748	-0.41264677392902943	0.16367879877759664	0.0921255775305977	0.7718516194838034	-0.07256796785599444	-0.8449295202108708	-0.9441124496356252	-0.06542718598648646	-0.8355440049568853	-0.189965119286155	0.8232796041670438	0.1816530838077779	-0.9131452998757269	0.5469476407950699	-1.1201596680428945	-0.07396025799694131	0.9033032190538051	0.6750070250828836	-0.6683147161406565	1.0809507671921925	-1.0551014993520627	-0.06611295648234683	0.7184487440075266	0.333687179503735	0.08515981286776662	0.4266075512946579	-0.36506979058403505	-0.043925694001371224
TO	Tocantins	2013	-0.4076128033731354	-0.4765481992829569	-0.005311628978395327	0.2630228660190888	0.3502110612366855	0.6157312546453353	-0.35421338246428963	-0.8770900629018216	0.5772980149913157	-0.5745675811006477	-0.07915230675438707	0.7687087402276385	0.1429016587436619	-0.8698389807396737	0.4967906776503026	-1.2358500028716717	-0.07862378586397223	0.8519686918091335	0.6310572757067386	-0.6341880820271201	1.0650542276056794	-1.1087799899776072	-0.06706143841578449	0.8145835046673159	0.6998025040613673	0.43778453506667164	0.5697836619202874	0.0037080388534339414	0.0010731388282646977
TO	Tocantins	2014	-0.4057011709482922	-0.5653006177434244	-0.018926117042154873	0.39677757350326454	-0.2480652453628417	0.297650397811654	-0.7539972493928195	-1.1124513880578082	0.1738609283043294	-1.086869715207374	-0.14870924680477265	0.8166246224262506	0.15754108588485413	-0.9203630195281592	0.6191152616962976	-1.1620235342231457	-0.06725020801606539	0.9632302219911807	0.862470236754551	-0.6142789582573894	1.2069428705905365	-1.0417789017946526	-0.058595518644202774	0.8156284476576057	0.440962340112624	0.16263886560362054	0.480912307171695	-0.22599177304155627	-0.026858247257253855
