# Supplementary material for: Spatiotemporal dynamics and risk factors for human Leptospirosis in Brazil
Source: Sci Rep. 2018 Oct 11;8:15170. doi: 10.1038/s41598-018-33381-3 (PMC6181921; doi:10.1038/s41598-018-33381-3)
Supplement: Supplementary file 6 — Supplementary-Analysis [file 41598_2018_33381_MOESM6_ESM.zip › 33381 Supplementary zip-file/data/cases.csv]

state	year	cases
Acre	2000	30
Acre	2001	8
Acre	2002	18
Acre	2003	15
Acre	2004	4
Acre	2005	18
Acre	2006	467
Acre	2007	24
Acre	2008	39
Acre	2009	69
Acre	2010	43
Acre	2011	132
Acre	2012	249
Acre	2013	506
Acre	2014	1196
Acre	2015	945
Acre	2016	176
Acre	2017	55
Alagoas	2000	200
Alagoas	2001	70
Alagoas	2002	81
Alagoas	2003	47
Alagoas	2004	98
Alagoas	2005	70
Alagoas	2006	78
Alagoas	2007	49
Alagoas	2008	79
Alagoas	2009	77
Alagoas	2010	68
Alagoas	2011	83
Alagoas	2012	47
Alagoas	2013	55
Alagoas	2014	69
Alagoas	2015	34
Alagoas	2016	15
Alagoas	2017	3
Amapá	2000	350
Amapá	2001	0
Amapá	2002	13
Amapá	2003	91
Amapá	2004	26
Amapá	2005	37
Amapá	2006	80
Amapá	2007	58
Amapá	2008	89
Amapá	2009	93
Amapá	2010	62
Amapá	2011	96
Amapá	2012	78
Amapá	2013	47
Amapá	2014	72
Amapá	2015	47
Amapá	2016	75
Amapá	2017	8
Amazonas	2000	34
Amazonas	2001	28
Amazonas	2002	25
Amazonas	2003	27
Amazonas	2004	34
Amazonas	2005	44
Amazonas	2006	60
Amazonas	2007	47
Amazonas	2008	49
Amazonas	2009	59
Amazonas	2010	41
Amazonas	2011	74
Amazonas	2012	75
Amazonas	2013	71
Amazonas	2014	99
Amazonas	2015	82
Amazonas	2016	47
Amazonas	2017	23
Bahia	2000	85
Bahia	2001	114
Bahia	2002	120
Bahia	2003	120
Bahia	2004	130
Bahia	2005	212
Bahia	2006	154
Bahia	2007	125
Bahia	2008	113
Bahia	2009	154
Bahia	2010	199
Bahia	2011	166
Bahia	2012	94
Bahia	2013	182
Bahia	2014	117
Bahia	2015	128
Bahia	2016	51
Bahia	2017	3
Ceará	2000	2
Ceará	2001	52
Ceará	2002	52
Ceará	2003	83
Ceará	2004	101
Ceará	2005	61
Ceará	2006	103
Ceará	2007	70
Ceará	2008	88
Ceará	2009	300
Ceará	2010	35
Ceará	2011	118
Ceará	2012	57
Ceará	2013	31
Ceará	2014	49
Ceará	2015	29
Ceará	2016	48
Ceará	2017	1
Distrito Federal	2000	34
Distrito Federal	2001	28
Distrito Federal	2002	18
Distrito Federal	2003	33
Distrito Federal	2004	40
Distrito Federal	2005	28
Distrito Federal	2006	33
Distrito Federal	2007	22
Distrito Federal	2008	22
Distrito Federal	2009	28
Distrito Federal	2010	28
Distrito Federal	2011	15
Distrito Federal	2012	16
Distrito Federal	2013	27
Distrito Federal	2014	18
Distrito Federal	2015	27
Distrito Federal	2016	27
Distrito Federal	2017	5
Espírito Santo	2000	31
Espírito Santo	2001	104
Espírito Santo	2002	40
Espírito Santo	2003	27
Espírito Santo	2004	219
Espírito Santo	2005	179
Espírito Santo	2006	299
Espírito Santo	2007	147
Espírito Santo	2008	135
Espírito Santo	2009	232
Espírito Santo	2010	273
Espírito Santo	2011	293
Espírito Santo	2012	238
Espírito Santo	2013	156
Espírito Santo	2014	230
Espírito Santo	2015	76
Espírito Santo	2016	46
Espírito Santo	2017	4
Goiás	2000	13
Goiás	2001	7
Goiás	2002	6
Goiás	2003	7
Goiás	2004	16
Goiás	2005	11
Goiás	2006	15
Goiás	2007	7
Goiás	2008	10
Goiás	2009	12
Goiás	2010	13
Goiás	2011	4
Goiás	2012	21
Goiás	2013	31
Goiás	2014	24
Goiás	2015	27
Goiás	2016	30
Goiás	2017	3
Maranhão	2000	11
Maranhão	2001	33
Maranhão	2002	27
Maranhão	2003	20
Maranhão	2004	25
Maranhão	2005	14
Maranhão	2006	52
Maranhão	2007	17
Maranhão	2008	60
Maranhão	2009	61
Maranhão	2010	41
Maranhão	2011	47
Maranhão	2012	21
Maranhão	2013	20
Maranhão	2014	34
Maranhão	2015	19
Maranhão	2016	13
Maranhão	2017	3
Mato Grosso	2000	3
Mato Grosso	2001	1
Mato Grosso	2002	11
Mato Grosso	2003	3
Mato Grosso	2004	14
Mato Grosso	2005	11
Mato Grosso	2006	13
Mato Grosso	2007	3
Mato Grosso	2008	13
Mato Grosso	2009	1
Mato Grosso	2010	3
Mato Grosso	2011	8
Mato Grosso	2012	5
Mato Grosso	2013	3
Mato Grosso	2014	4
Mato Grosso	2015	10
Mato Grosso	2016	5
Mato Grosso	2017	1
Mato Grosso do Sul	2000	6
Mato Grosso do Sul	2001	8
Mato Grosso do Sul	2002	5
Mato Grosso do Sul	2003	9
Mato Grosso do Sul	2004	4
Mato Grosso do Sul	2005	15
Mato Grosso do Sul	2006	10
Mato Grosso do Sul	2007	2
Mato Grosso do Sul	2008	7
Mato Grosso do Sul	2009	4
Mato Grosso do Sul	2010	2
Mato Grosso do Sul	2011	0
Mato Grosso do Sul	2012	4
Mato Grosso do Sul	2013	6
Mato Grosso do Sul	2014	18
Mato Grosso do Sul	2015	13
Mato Grosso do Sul	2016	8
Mato Grosso do Sul	2017	0
Minas Gerais	2000	22
Minas Gerais	2001	43
Minas Gerais	2002	44
Minas Gerais	2003	168
Minas Gerais	2004	87
Minas Gerais	2005	94
Minas Gerais	2006	70
Minas Gerais	2007	79
Minas Gerais	2008	79
Minas Gerais	2009	108
Minas Gerais	2010	93
Minas Gerais	2011	113
Minas Gerais	2012	125
Minas Gerais	2013	148
Minas Gerais	2014	124
Minas Gerais	2015	116
Minas Gerais	2016	142
Minas Gerais	2017	31
Pará	2000	321
Pará	2001	102
Pará	2002	167
Pará	2003	110
Pará	2004	158
Pará	2005	164
Pará	2006	132
Pará	2007	111
Pará	2008	134
Pará	2009	103
Pará	2010	95
Pará	2011	130
Pará	2012	104
Pará	2013	123
Pará	2014	149
Pará	2015	134
Pará	2016	115
Pará	2017	41
Paraíba	2000	29
Paraíba	2001	2
Paraíba	2002	18
Paraíba	2003	21
Paraíba	2004	45
Paraíba	2005	17
Paraíba	2006	16
Paraíba	2007	15
Paraíba	2008	14
Paraíba	2009	11
Paraíba	2010	8
Paraíba	2011	25
Paraíba	2012	18
Paraíba	2013	19
Paraíba	2014	15
Paraíba	2015	11
Paraíba	2016	5
Paraíba	2017	4
Paraná	2000	11
Paraná	2001	185
Paraná	2002	251
Paraná	2003	316
Paraná	2004	204
Paraná	2005	334
Paraná	2006	289
Paraná	2007	372
Paraná	2008	194
Paraná	2009	198
Paraná	2010	319
Paraná	2011	446
Paraná	2012	227
Paraná	2013	314
Paraná	2014	247
Paraná	2015	508
Paraná	2016	410
Paraná	2017	92
Pernambuco	2000	861
Pernambuco	2001	324
Pernambuco	2002	307
Pernambuco	2003	201
Pernambuco	2004	371
Pernambuco	2005	335
Pernambuco	2006	224
Pernambuco	2007	205
Pernambuco	2008	188
Pernambuco	2009	206
Pernambuco	2010	268
Pernambuco	2011	375
Pernambuco	2012	114
Pernambuco	2013	166
Pernambuco	2014	222
Pernambuco	2015	127
Pernambuco	2016	146
Pernambuco	2017	7
Piauí	2000	2
Piauí	2001	0
Piauí	2002	0
Piauí	2003	0
Piauí	2004	0
Piauí	2005	1
Piauí	2006	2
Piauí	2007	0
Piauí	2008	1
Piauí	2009	11
Piauí	2010	0
Piauí	2011	2
Piauí	2012	2
Piauí	2013	2
Piauí	2014	1
Piauí	2015	2
Piauí	2016	1
Piauí	2017	0
Rio de Janeiro	2000	360
Rio de Janeiro	2001	266
Rio de Janeiro	2002	209
Rio de Janeiro	2003	245
Rio de Janeiro	2004	293
Rio de Janeiro	2005	310
Rio de Janeiro	2006	270
Rio de Janeiro	2007	247
Rio de Janeiro	2008	257
Rio de Janeiro	2009	305
Rio de Janeiro	2010	279
Rio de Janeiro	2011	415
Rio de Janeiro	2012	186
Rio de Janeiro	2013	229
Rio de Janeiro	2014	154
Rio de Janeiro	2015	136
Rio de Janeiro	2016	142
Rio de Janeiro	2017	42
Rio Grande do Norte	2000	23
Rio Grande do Norte	2001	8
Rio Grande do Norte	2002	10
Rio Grande do Norte	2003	10
Rio Grande do Norte	2004	12
Rio Grande do Norte	2005	5
Rio Grande do Norte	2006	9
Rio Grande do Norte	2007	3
Rio Grande do Norte	2008	18
Rio Grande do Norte	2009	40
Rio Grande do Norte	2010	16
Rio Grande do Norte	2011	35
Rio Grande do Norte	2012	13
Rio Grande do Norte	2013	7
Rio Grande do Norte	2014	14
Rio Grande do Norte	2015	21
Rio Grande do Norte	2016	2
Rio Grande do Norte	2017	1
Rio Grande do Sul	2000	868
Rio Grande do Sul	2001	1134
Rio Grande do Sul	2002	457
Rio Grande do Sul	2003	570
Rio Grande do Sul	2004	165
Rio Grande do Sul	2005	347
Rio Grande do Sul	2006	550
Rio Grande do Sul	2007	518
Rio Grande do Sul	2008	402
Rio Grande do Sul	2009	459
Rio Grande do Sul	2010	465
Rio Grande do Sul	2011	532
Rio Grande do Sul	2012	278
Rio Grande do Sul	2013	434
Rio Grande do Sul	2014	489
Rio Grande do Sul	2015	528
Rio Grande do Sul	2016	387
Rio Grande do Sul	2017	173
Rondônia	2000	3
Rondônia	2001	2
Rondônia	2002	4
Rondônia	2003	1
Rondônia	2004	2
Rondônia	2005	4
Rondônia	2006	10
Rondônia	2007	3
Rondônia	2008	17
Rondônia	2009	29
Rondônia	2010	15
Rondônia	2011	56
Rondônia	2012	14
Rondônia	2013	147
Rondônia	2014	190
Rondônia	2015	88
Rondônia	2016	46
Rondônia	2017	6
Roraima	2000	2
Roraima	2001	0
Roraima	2002	0
Roraima	2003	0
Roraima	2004	0
Roraima	2005	0
Roraima	2006	2
Roraima	2007	2
Roraima	2008	4
Roraima	2009	1
Roraima	2010	2
Roraima	2011	0
Roraima	2012	3
Roraima	2013	5
Roraima	2014	4
Roraima	2015	1
Roraima	2016	0
Roraima	2017	0
Santa Catarina	2000	163
Santa Catarina	2001	330
Santa Catarina	2002	199
Santa Catarina	2003	306
Santa Catarina	2004	304
Santa Catarina	2005	407
Santa Catarina	2006	346
Santa Catarina	2007	370
Santa Catarina	2008	948
Santa Catarina	2009	425
Santa Catarina	2010	437
Santa Catarina	2011	691
Santa Catarina	2012	408
Santa Catarina	2013	338
Santa Catarina	2014	350
Santa Catarina	2015	556
Santa Catarina	2016	357
Santa Catarina	2017	129
São Paulo	2000	689
São Paulo	2001	809
São Paulo	2002	664
São Paulo	2003	559
São Paulo	2004	720
São Paulo	2005	780
São Paulo	2006	1060
São Paulo	2007	750
São Paulo	2008	583
São Paulo	2009	849
São Paulo	2010	866
São Paulo	2011	965
São Paulo	2012	773
São Paulo	2013	935
São Paulo	2014	756
São Paulo	2015	635
São Paulo	2016	557
São Paulo	2017	177
Sergipe	2000	52
Sergipe	2001	48
Sergipe	2002	23
Sergipe	2003	12
Sergipe	2004	25
Sergipe	2005	31
Sergipe	2006	41
Sergipe	2007	85
Sergipe	2008	67
Sergipe	2009	52
Sergipe	2010	66
Sergipe	2011	50
Sergipe	2012	34
Sergipe	2013	33
Sergipe	2014	42
Sergipe	2015	40
Sergipe	2016	17
Sergipe	2017	2
Tocantins	2000	3
Tocantins	2001	2
Tocantins	2002	0
Tocantins	2003	4
Tocantins	2004	0
Tocantins	2005	5
Tocantins	2006	1
Tocantins	2007	0
Tocantins	2008	1
Tocantins	2009	1
Tocantins	2010	2
Tocantins	2011	3
Tocantins	2012	4
Tocantins	2013	8
Tocantins	2014	3
Tocantins	2015	1
Tocantins	2016	2
Tocantins	2017	1
