# Supplementary material for: Spatiotemporal dynamics and risk factors for human Leptospirosis in Brazil
Source: Sci Rep. 2018 Oct 11;8:15170. doi: 10.1038/s41598-018-33381-3 (PMC6181921; doi:10.1038/s41598-018-33381-3)
Supplement: Supplementary file 6 — Supplementary-Analysis [file 41598_2018_33381_MOESM6_ESM.zip › 33381 Supplementary zip-file/code/lepto-data.R]

library(tidyverse); library(stringr); library(sf); library(spdep)
library(INLA)

rm(list = ls())
cat("\014")
## Data preparation ------------------------------------------------------------

## Leptospirosis
cases <- read_csv("../data/cases.csv")
deaths <- read_csv("../data/deaths.csv")

## Population
pop <- read_csv("../data/pop.csv")
pop <- pop %>%
  rename(state = `Unidades da Federação`) %>%
  filter(!grepl("Região|Brasil", state)) %>%
  gather(year, population, -state) %>%
  mutate(year = as.integer(gsub("X", "", year)),
         population = as.numeric(gsub(",", "", population))) %>%
  arrange(state)

pop2000 <- read_csv("../data/pop2000.csv")

pop <- pop %>%
  bind_rows(pop2000) %>%
  arrange(state, year)
setdiff(cases$state, pop$state)

## Data for RR and lethality models
lepto <- pop %>%
  left_join(cases, by = c("state", "year")) %>%
  left_join(deaths, by = c("state", "year")) %>%
  group_by(year) %>%
  mutate(state = str_to_title(state),
         expected_cases = population * sum(cases) / sum(population),
         expected_deaths = population * sum(deaths) / sum(population),
         incidence_cases = cases / population * 1e5,
         incidence_deaths = deaths / population * 1e5,
         rr_cases = cases / expected_cases,
         smr_deaths = deaths / expected_deaths,
         cases2 = cases + 1,
         lethality0 = deaths / cases * 100,
         lethality = deaths / cases2 * 100) %>%
  ungroup() %>%
  mutate(id_state = as.numeric(as.factor(state)),
         id_state2 = as.numeric(as.factor(state)),
         id_state3 = as.numeric(as.factor(state)),
         id_year = year - min(year) + 1,
         id_year2 = year - min(year) + 1,
         id_year3 = year - min(year) + 1,
         id_state_year = 1:n())

lepto_y <- lepto %>%
  group_by(year) %>%
  summarise(cases = sum(cases),
            deaths = sum(deaths),
            population = sum(population),
            incidence_cases = cases / population * 1e5,
            incidence_deaths = deaths / population * 1e5,
            lethality = deaths / cases * 100)

## Data for causal models
lepto_covs <- pop %>%
  left_join(cases, by = c("state", "year")) %>%
  left_join(deaths, by = c("state", "year")) %>%
  filter(year > 2001, year < 2015) %>%
  group_by(year) %>%
  mutate(state = str_to_title(state),
         expected_cases = population * sum(cases) / sum(population),
         expected_deaths = population * sum(deaths) / sum(population),
         incidence_cases = cases / population * 1e5,
         incidence_deaths = deaths / population * 1e5,
         rr_cases = cases / expected_cases,
         smr_deaths = deaths / expected_deaths,
         cases2 = cases + 1,
         lethality0 = deaths / cases * 100,
         lethality = deaths / cases2 * 100) %>%
  ungroup() %>%
  mutate(id_state = as.numeric(as.factor(state)),
         id_state2 = as.numeric(as.factor(state)),
         id_year = year - min(year) + 1,
         id_year2 = year - min(year) + 1,
         id_year3 = year - min(year) + 1,
         id_state_year = 1:n())

# Covariates
covs <- read_csv("../data/covariates.csv")
covs$state <- gsub(" do ", " Do ", covs$state)
covs$state <- gsub(" de ", " De ", covs$state)
setdiff(unique(covs$state), unique(lepto$state))
lepto_covs <- lepto_covs %>%
  left_join(covs, by = c("state", "year"))

## Spatial data
brazil <- st_read("../data/brasil/BRUFE250GC_SIR.shp")
brazil$NM_ESTADO <- str_to_title(brazil$NM_ESTADO)
names(brazil)[1] <- "state"
setdiff(brazil$state, lepto$state)

br_nb <- poly2nb(as(brazil, "Spatial"))
nb2INLA("../data/br_adj", br_nb)
br_adj <- "../data/br_adj"

## Model components

# Priors
prec <- list(prec = list(prior = "pc.prec", param = c(.3/.31, .01)))
prec_bym2 <- list(phi = list(prior = "pc", param = c(.5, 2/3)),
             prec = list(prior = "pc.prec", param = c(.3/.31, .01)))

# Linear combination for spatio temporal interactions
lcs <- inla.make.lincombs(id_year = diag(length(unique(lepto$id_year))),
                          id_year2 = diag(length(unique(lepto$id_year2))))

lcs_covs <- inla.make.lincombs(id_year = diag(length(unique(lepto_covs$id_year))),
                          id_year2 = diag(length(unique(lepto_covs$id_year2))))

save.image("lepto-data.RData")
