# Supplementary material for: Spatiotemporal dynamics and risk factors for human Leptospirosis in Brazil
Source: Sci Rep. 2018 Oct 11;8:15170. doi: 10.1038/s41598-018-33381-3 (PMC6181921; doi:10.1038/s41598-018-33381-3)
Supplement: Supplementary file 6 — Supplementary-Analysis [file 41598_2018_33381_MOESM6_ESM.zip › 33381 Supplementary zip-file/code/lepto-causality.R]

library(tidyverse); library(INLAOutputs); library(GGally); library(ggsn)

rm(list = ls())
cat("\014")
load("lepto-data.RData")

## Spatiotemporal distribution of covariates -----------------------------------

lepto_covs2 <- lepto_covs %>%
  select(state, year, precipitation_min, temp_max_max, soil_min,
         hh_poverty, illiterates, hh_collected_waste, hh_urban)

lepto_covs2 <- brazil %>%
  left_join(lepto_covs2, by = "state")

tiff("../figs/Appendix-Fig8.tiff", width = 107, height = 107, res = 300, units = "mm")
ggplot(lepto_covs2, aes(fill = precipitation_min)) +
  geom_sf(size = .02) +
  theme_minimal() +
  facet_wrap(~ year, nrow = 5) +
  theme(strip.text = element_text(size = 6),
        legend.text = element_text(size = 6),
        legend.title = element_text(size = 6),
        legend.key.size = unit(10, "points")) +
  scale_fill_continuous(name = "Precipitation",
                        low = "#fff7ec", high = "#7F0000") +
  blank()
dev.off()

tiff("../figs/Appendix-Fig9.tiff", width = 107, height = 107, res = 300, units = "mm")
ggplot(lepto_covs2, aes(fill = temp_max_max)) +
  geom_sf(size = .02) +
  theme_minimal() +
  facet_wrap(~ year, nrow = 5) +
  theme(strip.text = element_text(size = 6),
        legend.text = element_text(size = 6),
        legend.title = element_text(size = 6),
        legend.key.size = unit(10, "points")) +
  scale_fill_continuous(name = "Tº",
                        low = "#fff7ec", high = "#7F0000") +
  blank()
dev.off()

tiff("../figs/Appendix-Fig10.tiff", width = 107, height = 107, res = 300, units = "mm")
ggplot(lepto_covs2, aes(fill = soil_min)) +
  geom_sf(size = .02) +
  theme_minimal() +
  facet_wrap(~ year, nrow = 5) +
  theme(strip.text = element_text(size = 6),
        legend.text = element_text(size = 6),
        legend.title = element_text(size = 6),
        legend.key.size = unit(10, "points")) +
  scale_fill_continuous(name = "Soil moisture",
                        low = "#fff7ec", high = "#7F0000") +
  blank()
dev.off()

tiff("../figs/Appendix-Fig11.tiff", width = 107, height = 107, res = 300, units = "mm")
ggplot(lepto_covs2, aes(fill = hh_poverty)) +
  geom_sf(size = .02) +
  theme_minimal() +
  facet_wrap(~ year, nrow = 5) +
  theme(strip.text = element_text(size = 6),
        legend.text = element_text(size = 6),
        legend.title = element_text(size = 6),
        legend.key.size = unit(10, "points")) +
  scale_fill_continuous(name = "HH poverty",
                        low = "#fff7ec", high = "#7F0000") +
  blank()
dev.off()

tiff("../figs/Appendix-Fig12.tiff", width = 107, height = 107, res = 300, units = "mm")
ggplot(lepto_covs2, aes(fill = illiterates)) +
  geom_sf(size = .02) +
  theme_minimal() +
  facet_wrap(~ year, nrow = 5) +
  theme(strip.text = element_text(size = 6),
        legend.text = element_text(size = 6),
        legend.title = element_text(size = 6),
        legend.key.size = unit(10, "points")) +
  scale_fill_continuous(name = "Illiterates",
                        low = "#fff7ec", high = "#7F0000") +
  blank()
dev.off()

tiff("../figs/Appendix-Fig13.tiff", width = 107, height = 107, res = 300, units = "mm")
ggplot(lepto_covs2, aes(fill = hh_collected_waste)) +
  geom_sf(size = .02) +
  theme_minimal() +
  facet_wrap(~ year, nrow = 5) +
  theme(strip.text = element_text(size = 6),
        legend.text = element_text(size = 6),
        legend.title = element_text(size = 6),
        legend.key.size = unit(10, "points")) +
  scale_fill_continuous(name = "HH Collected\nwaste",
                        low = "#fff7ec", high = "#7F0000") +
  blank()
dev.off()

tiff("../figs/Appendix-Fig14.tiff", width = 107, height = 107, res = 300, units = "mm")
ggplot(lepto_covs2, aes(fill = hh_urban)) +
  geom_sf(size = .02) +
  theme_minimal() +
  facet_wrap(~ year, nrow = 5) +
  theme(strip.text = element_text(size = 6),
        legend.text = element_text(size = 6),
        legend.title = element_text(size = 6),
        legend.key.size = unit(10, "points")) +
  scale_fill_continuous(name = "HH urban (%)",
                        low = "#fff7ec", high = "#7F0000") +
  blank()
dev.off()

## Distal determinants ---------------------------------------------------------
ggpairs(select(lepto_covs, sir_cases, precipitation_min:precipitation_sum))
summary(lepto_covs$temp_max_max)
ggpairs(select(lepto_covs, rr_cases, temp_min_min:temp_min_sum))
ggpairs(select(lepto_covs, rr_cases, temp_max_min:temp_max_sum))
ggpairs(select(lepto_covs, rr_cases, precipitation_min, temp_max_max))
ggpairs(select(lepto_covs, rr_cases, soil_min:soil_sum))
ggpairs(select(lepto_covs, rr_cases, hh_urban:hh_collected_waste))

c1a <- inla(cases ~ precipitation_min + temp_max_max + hh_poverty +
              f(id_state,
                model = "iid",
                hyper = prec,
                constr = TRUE) +
              f(id_year,
                model = "iid",
                hyper = prec,
                constr = TRUE),
            family = "poisson",
            data = lepto_covs,
            E = expected_cases,
            control.predictor = list(link = 1, compute = TRUE),
            control.compute = list(dic = TRUE))

c2a <- inla(cases ~ precipitation_min + temp_max_max + hh_poverty +
              soil_min +
              f(id_state,
                model = "iid",
                hyper = prec,
                constr = TRUE) +
              f(id_year,
                model = "iid",
                hyper = prec,
                constr = TRUE),
            family = "poisson",
            data = lepto_covs,
            E = expected_cases,
            control.predictor = list(link = 1, compute = TRUE),
            control.compute = list(dic = TRUE))

c3a <- inla(cases ~ precipitation_min + temp_max_max + hh_urban +
              soil_min +
              f(id_state,
                model = "iid",
                hyper = prec,
                constr = TRUE) +
              f(id_year,
                model = "iid",
                hyper = prec,
                constr = TRUE),
            family = "poisson",
            data = lepto_covs,
            E = expected_cases,
            control.predictor = list(link = 1, compute = TRUE),
            control.compute = list(dic = TRUE))

c4a <- inla(cases ~ precipitation_min + temp_max_max + hh_collected_waste +
              soil_min +
              f(id_state,
                model = "iid",
                hyper = prec,
                constr = TRUE) +
              f(id_year,
                model = "iid",
                hyper = prec,
                constr = TRUE),
            family = "poisson",
            data = lepto_covs,
            E = expected_cases,
            control.predictor = list(link = 1, compute = TRUE),
            control.compute = list(dic = TRUE))

c5a <- inla(cases ~ precipitation_min + temp_max_max + illiterates +
              soil_min +
              f(id_state,
                model = "iid",
                hyper = prec,
                constr = TRUE) +
              f(id_year,
                model = "iid",
                hyper = prec,
                constr = TRUE),
            family = "poisson",
            data = lepto_covs,
            E = expected_cases,
            control.predictor = list(link = 1, compute = TRUE),
            control.compute = list(dic = TRUE))

FixedEffects(c1a)
FixedEffects(c2a)
FixedEffects(c3a)
FixedEffects(c4a)
FixedEffects(c5a)

## Model comparisons
DIC(c1a, c2a, c3a, c4a, c5a)

## Residual diagnostics
residuals <- lepto_covs %>%
  mutate(Residuals = rr_cases - c3a$summary.fitted.values$mean) %>%
  select(precipitation_min, temp_max_max, hh_poverty, hh_urban,
         soil_min, illiterates, hh_collected_waste, Residuals) %>%
  gather(Covariate, value, -Residuals)

tiff("../figs/Appendix-Fig15.tiff", width = 107, height = 107, res = 300, units = "mm")
ggplot(residuals, aes(value, Residuals)) +
  geom_point(size = .3) +
  geom_smooth(size = .3) +
  theme_minimal() +
  theme(text = element_text(size = 6, face = "bold"),
        axis.text = element_text(size = 6),
        strip.text = element_text(size = 6)) +
  facet_wrap(~Covariate, ncol = 4, scales = "free_x") +
  xlab("Scaled value")
dev.off()

## Models with spatiotemporal effects ------------------------------------------
c1b <- inla(cases ~ precipitation_min + temp_max_max + hh_poverty +
              f(id_state,
                model = "bym2",
                hyper = prec_bym2,
                graph = br_adj,
                scale.model = TRUE,
                constr = TRUE) +
              f(id_year,
                model = "iid",
                hyper = prec,
                constr = TRUE) +
              f(id_year2,
                model = "rw1",
                hyper = prec,
                constr = TRUE,
                scale.model = TRUE) +
              f(id_state_year,
                model = "iid",
                hyper = prec,
                constr = TRUE),
            family = "poisson",
            data = lepto_covs,
            E = expected_cases,
            control.predictor = list(link = 1, compute = TRUE),
            control.compute = list(dic = TRUE))

c2b <- inla(cases ~ precipitation_min + temp_max_max + hh_poverty +
              soil_min +
              f(id_state,
                model = "bym2",
                hyper = prec_bym2,
                graph = br_adj,
                scale.model = TRUE,
                constr = TRUE) +
              f(id_year,
                model = "iid",
                hyper = prec,
                constr = TRUE) +
              f(id_year2,
                model = "rw1",
                hyper = prec,
                constr = TRUE,
                scale.model = TRUE) +
              f(id_state_year,
                model = "iid",
                hyper = prec,
                constr = TRUE),
            family = "poisson",
            data = lepto_covs,
            E = expected_cases,
            control.predictor = list(link = 1, compute = TRUE),
            control.compute = list(dic = TRUE))

c3b <- inla(cases ~ precipitation_min + temp_max_max + hh_urban +
              soil_min +
              f(id_state,
                model = "bym2",
                hyper = prec_bym2,
                graph = br_adj,
                scale.model = TRUE,
                constr = TRUE) +
              f(id_year,
                model = "iid",
                hyper = prec,
                constr = TRUE) +
              f(id_year2,
                model = "rw1",
                hyper = prec,
                constr = TRUE,
                scale.model = TRUE) +
              f(id_state_year,
                model = "iid",
                hyper = prec,
                constr = TRUE),
            family = "poisson",
            data = lepto_covs,
            E = expected_cases,
            control.predictor = list(link = 1, compute = TRUE),
            control.compute = list(dic = TRUE))

c4b <- inla(cases ~ precipitation_min + temp_max_max + hh_collected_waste +
              soil_min +
              f(id_state,
                model = "bym2",
                hyper = prec_bym2,
                graph = br_adj,
                scale.model = TRUE,
                constr = TRUE) +
              f(id_year,
                model = "iid",
                hyper = prec,
                constr = TRUE) +
              f(id_year2,
                model = "rw1",
                hyper = prec,
                constr = TRUE,
                scale.model = TRUE) +
              f(id_state_year,
                model = "iid",
                hyper = prec,
                constr = TRUE),
            family = "poisson",
            data = lepto_covs,
            E = expected_cases,
            control.predictor = list(link = 1, compute = TRUE),
            control.compute = list(dic = TRUE))

c5b <- inla(cases ~ precipitation_min + temp_max_max + illiterates +
              soil_min +
              f(id_state,
                model = "bym2",
                hyper = prec_bym2,
                graph = br_adj,
                scale.model = TRUE,
                constr = TRUE) +
              f(id_year,
                model = "iid",
                hyper = prec,
                constr = TRUE) +
              f(id_year2,
                model = "rw1",
                hyper = prec,
                constr = TRUE,
                scale.model = TRUE) +
              f(id_state_year,
                model = "iid",
                hyper = prec,
                constr = TRUE),
            family = "poisson",
            data = lepto_covs,
            E = expected_cases,
            control.predictor = list(link = 1, compute = TRUE),
            control.compute = list(dic = TRUE))

FixedEffects(c1b)
FixedEffects(c2b)
FixedEffects(c3b)
FixedEffects(c4b)
FixedEffects(c5b)

## Model comparisons
DIC(c1b, c2b, c3b, c4b, c5b)

## Spatiotemporal variability explained by covariates.
load("RR1.RData")
CompareRandomEfectSD(c1b, RR1)
CompareRandomEfectSD(c2b, RR1)
CompareRandomEfectSD(c3b, RR1)
CompareRandomEfectSD(c4b, RR1)
CompareRandomEfectSD(c5b, RR1)

## Lethality -------------------------------------------------------------------
c6a <- inla(deaths ~ 1 +
              dengue_cases +
              f(id_state,
                model = "iid",
                hyper = prec,
                constr = TRUE) +
              f(id_year,
                model = "iid",
                hyper = prec,
                constr = TRUE),
            family = "poisson",
            data = lepto_covs,
            E = cases2,
            control.predictor = list(link = 1, compute = TRUE),
            control.compute = list(dic = TRUE))
FixedEffects(c6a)

c6b <- inla(deaths ~ 1 +
              dengue_cases +
              f(id_state,
                model = "bym2",
                hyper = prec_bym2,
                graph = br_adj,
                scale.model = TRUE,
                constr = TRUE) +
              f(id_year,
                model = "iid",
                hyper = prec,
                constr = TRUE) +
              f(id_year2,
                model = "rw1",
                hyper = prec,
                constr = TRUE,
                scale.model = TRUE) +
              f(id_state_year,
                model = "iid",
                hyper = prec,
                constr = TRUE),
            family = "poisson",
            data = lepto_covs,
            E = cases2,
            control.predictor = list(link = 1, compute = TRUE),
            control.compute = list(dic = TRUE))
FixedEffects(c6b)
