# Supplementary material for: Spatiotemporal dynamics and risk factors for human Leptospirosis in Brazil
Source: Sci Rep. 2018 Oct 11;8:15170. doi: 10.1038/s41598-018-33381-3 (PMC6181921; doi:10.1038/s41598-018-33381-3)
Supplement: Supplementary file 6 — Supplementary-Analysis [file 41598_2018_33381_MOESM6_ESM.zip › 33381 Supplementary zip-file/data/br_adj]

27
1 2 26 27
2 3 4 15 23
3 1 13
4 8 2 7 8 12 15 16 23 24
5 4 14 15 16 18
6 2 8 12
7 3 4 12 17
8 6 4 6 10 11 12 24
9 3 13 16 24
10 6 8 11 13 24 26 27
11 5 8 10 12 22 25
12 7 4 6 7 8 11 17 22
13 6 3 9 10 20 24 27
14 3 5 15 18
15 5 2 4 5 14 16
16 5 4 5 9 15 24
17 3 7 12 22
18 2 5 14
19 1 21
20 2 13 27
21 2 19 25
22 4 11 12 17 25
23 2 2 4
24 6 4 8 9 10 13 16
25 3 11 21 22
26 3 1 10 27
27 5 1 10 13 20 26
