# Supplementary material for: Spatiotemporal dynamics and risk factors for human Leptospirosis in Brazil
Source: Sci Rep. 2018 Oct 11;8:15170. doi: 10.1038/s41598-018-33381-3 (PMC6181921; doi:10.1038/s41598-018-33381-3)
Supplement: Supplementary file 6 — Supplementary-Analysis [file 41598_2018_33381_MOESM6_ESM.zip › 33381 Supplementary zip-file/code/covariates.R]

library(tidyverse); library(imputeTS)

rm(list = ls())
cat("\014")

## Population
pop <- read_csv("../data/pop.csv")
pop <- pop %>%
  rename(state = `Unidades da Federação`) %>%
  filter(!grepl("Região|Brasil", state)) %>%
  gather(year, population, -state) %>%
  mutate(year = as.integer(gsub("X", "", year)),
         population = as.numeric(gsub(",", "", population))) %>%
  arrange(state)

pop2000 <- read_csv("../data/pop2000.csv")

pop <- pop %>%
  bind_rows(pop2000) %>%
  arrange(state, year)

## Number of househlods (hh)
hh <- read_csv("../data/covariates/hh-ipea.csv")
hh <- hh %>%
  select(-Código) %>%
  rename(state_id = Sigla, state = Estado) %>%
  gather(year, hh, -state_id, -state) %>%
  arrange(state) %>%
  mutate(year = as.integer(year))

## Proportion of hh in poverty
hh_poverty <- read_csv("../data/covariates/hh-poverty-ipea.csv", skip = 1)
hh_poverty <- hh_poverty  %>%
  select(-Código, -X16, -Sigla) %>%
  rename(state = Estado) %>%
  gather(year, hh_poverty, -state) %>%
  arrange(state) %>%
  mutate(year = as.integer(year))

## Proportion of illiterate residents
illiterates <- read_csv("../data/covariates/illiterates-ipea.csv", skip = 1)
illiterates <- illiterates %>%
  select(-Código, -X16, -Sigla) %>%
  rename(state = Estado) %>%
  gather(year, illiterates, -state) %>%
  arrange(state) %>%
  mutate(year = as.integer(year))

## Proportion of hh whit direct collection of waste
hh_waste <- read_csv("../data/covariates/waste-pnad.csv")
names(hh_waste) <- c("state", "year", "hh_urban", "total", "col_di", "col_indi")
hh_waste <- hh_urban <-  hh_waste %>%
  fill(state, year) %>%
  mutate(hh_collected_waste = col_di / total)
hh_waste <- hh_waste %>%
  filter(hh_urban == "Total") %>%
  select(state, year, hh_collected_waste)

## Proportion of urban hh
hh_urban <- hh_urban %>%
  select(state:total) %>%
  spread(hh_urban, total) %>%
  mutate(hh_urban = Urbana / Total) %>%
  select(state, year, hh_urban)

## Number of dengue cases
dengue <- read_csv("../data/covariates/dengue.csv")
dengue <- dengue %>%
  gather(year, dengue_cases, -state) %>%
  mutate(year = as.integer(year)) %>%
  arrange(state) %>%
  left_join(pop, by = c("state", "year")) %>%
  mutate(dengue_cases = dengue_cases / population) %>%
  select(-population)
  

## Add missing year (2010)
hh0 <- hh %>%
  group_by(state) %>%
  summarise(year = 2010) %>%
  bind_rows(hh) %>%
  arrange(state, year) %>%
  select(state, year)

## Quantity of precipitation
precipitation <- read_csv("../data/covariates/precipitation.csv")
names(precipitation) <- paste0("precipitation_", tolower(names(precipitation)))
names(precipitation)[c(1, 8)] <- c("state_id", "year")

## Soil porosity
soil <- read_csv("../data/covariates/soil.csv")
names(soil) <- paste0("soil_", tolower(names(soil)))
names(soil)[c(1, 8)] <- c("state_id", "year")

## Temperature
temp_min <- read_csv("../data/covariates/temperature-min.csv")
names(temp_min) <- paste0("temp_min_", tolower(names(temp_min)))
names(temp_min)[c(1, 8)] <- c("state_id", "year")
sapply(temp_min[, 2:7], mean)
summary(temp_min$temp_min_min)

temp_max <- read_csv("../data/covariates/temperature-max.csv")
names(temp_max) <- paste0("temp_max_", tolower(names(temp_max)))
names(temp_max)[c(1, 8)] <- c("state_id", "year")
sapply(temp_max[, 2:7], mean)
summary(temp_max$temp_max_max)

# Join all covariates
covs <- hh0 %>%
  filter(year > 2001, year < 2015) %>%
  left_join(hh, by = c("state", "year")) %>%
  fill(state_id) %>%
  left_join(hh_urban, by = c("state", "year")) %>%
  left_join(hh_poverty, by = c("state", "year")) %>%
  left_join(illiterates, by = c("state", "year")) %>%
  left_join(hh_waste, by = c("state", "year")) %>%
  left_join(dengue, by = c("state", "year")) %>%
  left_join(precipitation, by = c("state_id", "year")) %>%
  left_join(temp_min, by = c("state_id", "year")) %>%
  left_join(temp_max, by = c("state_id", "year")) %>%
  left_join(soil, by = c("state_id", "year")) %>%
  mutate(hh_poverty = hh_poverty / hh) %>%
  select(-hh) %>%
  arrange(state, year) %>%
  distinct() %>%
  select(state_id, state:soil_sum)

## Missing values for 2010
covs %>%
  summarise_all(funs(sum(is.na(.)))) %>%
  t()

## Scaling of covariates and linear interpolation of NA
covs <- covs %>%
  mutate_at(vars(hh_urban:soil_sum), function(x) scale(na.interpolation(x)))

write_csv(covs, "../data/covariates.csv")
