# Supplementary material for: Spatiotemporal dynamics and risk factors for human Leptospirosis in Brazil
Source: Sci Rep. 2018 Oct 11;8:15170. doi: 10.1038/s41598-018-33381-3 (PMC6181921; doi:10.1038/s41598-018-33381-3)
Supplement: Supplementary file 6 — Supplementary-Analysis [file 41598_2018_33381_MOESM6_ESM.zip › 33381 Supplementary zip-file/data/pop2000.csv]

state	year	population
Rondônia	2000	1379787
Acre	2000	557526
Amazonas	2000	2812557
Roraima	2000	324397
Pará	2000	6192307
Amapá	2000	477032
Tocantins	2000	1157098
Maranhão	2000	5651475
Piauí	2000	2843278
Ceará	2000	7430661
Rio Grande do Norte	2000	2776782
Paraíba	2000	3443825
Pernambuco	2000	7918344
Alagoas	2000	2822621
Sergipe	2000	1784475
Bahia	2000	13070250
Minas Gerais	2000	17891494
Espírito Santo	2000	3097232
Rio de Janeiro	2000	14391282
São Paulo	2000	37032403
Paraná	2000	9563458
Santa Catarina	2000	5356360
Rio Grande do Sul	2000	10187798
Mato Grosso do Sul	2000	2078001
Mato Grosso	2000	2504353
Goiás	2000	5003228
Distrito Federal	2000	2051146
