# Supplementary material for: Spatiotemporal dynamics and risk factors for human Leptospirosis in Brazil
Source: Sci Rep. 2018 Oct 11;8:15170. doi: 10.1038/s41598-018-33381-3 (PMC6181921; doi:10.1038/s41598-018-33381-3)
Supplement: Supplementary file 6 — Supplementary-Analysis [file 41598_2018_33381_MOESM6_ESM.zip › 33381 Supplementary zip-file/data/pop.csv]

Unidades da Federação	2001	2002	2003	2004	2005	2006	2007	2008	2009	2010	2011	2012	2013	2014	2015	2016
Brasil	172385826	174632960	176871437	181581024	184184264	186770562	183989711	189612814	191480630	190747855	192379287	193946886	201032714	202768562	204450649	206081432
Região Norte	13245084	13504599	13784881	14373260	14698878	15022060	14623317	15142684	15359608	15880839	16095187	16318163	16983484	17231027	17472636	17707783
Rondônia	1407886	1431777	1455907	1562085	1534594	1562417	1453756	1493566	1503928	1560501	1576455	1590011	1728214	1748531	1768204	1787279
Acre	574355	586942	600595	630328	669736	686652	655385	680073	691132	732793	746386	758786	776463	790101	803513	816687
Amazonas	2900240	2961801	3031068	3138726	3232330	3311026	3221940	3341096	3393369	3480937	3538387	3590985	3807921	3873743	3938336	4001667
Roraima	337237	346871	357302	381896	391317	403344	395725	412783	421499	451227	460165	469524	488072	496936	505665	514229
Pará	6341736	6453683	6574993	6850181	6970586	7110465	7065573	7321493	7431020	7603239	7688593	7792561	7969654	8073924	8175113	8272724
Amapá	498735	516511	534835	547400	594587	615715	587311	613164	626609	668689	684309	698602	734996	750912	766679	782295
Tocantins	1184895	1207014	1230181	1262644	1305728	1332441	1243627	1280509	1292051	1383453	1400892	1417694	1478164	1496880	1515126	1532902
Região Nordeste	48331186	48845112	49352225	50427274	51019091	51609027	51535782	53088499	53591197	53078137	53501859	53907144	55794707	56186190	56560081	56915936
Maranhão	5730467	5803224	5873655	6021504	6103327	6184538	6118995	6305539	6367138	6569683	6645761	6714314	6794301	6850884	6904241	6954036
Piauí	2873010	2898223	2923725	2977259	3006885	3036290	3032435	3119697	3145325	3119015	3140328	3160748	3184166	3194718	3204028	3212180
Ceará	7547620	7654535	7758441	7976563	8097276	8217085	8185250	8450527	8547809	8448055	8530155	8606005	8778576	8842791	8904459	8963663
Rio Grande do Norte	2815244	2852784	2888058	2962107	3003087	3043760	3013740	3106430	3137541	3168133	3198657	3228198	3373959	3408510	3442175	3474998
Paraíba	3468594	3494893	3518595	3568350	3595886	3623215	3641397	3742606	3769977	3766834	3791315	3815171	3914421	3943885	3972202	3999415
Pernambuco	8008207	8084667	8161862	8323911	8413593	8502603	8486638	8734194	8810256	8796032	8864906	8931028	9208550	9277727	9345173	9410336
Alagoas	2856629	2887535	2917664	2980910	3015912	3050652	3037231	3127557	3156108	3120922	3143384	3165472	3300935	3321730	3340932	3358963
Sergipe	1817301	1846039	1874613	1934596	1967791	2000738	1939426	1999374	2019679	2068031	2089819	2110867	2195662	2219574	2242937	2265779
Bahia	13214114	13323212	13435612	13682074	13815334	13950146	14080670	14502575	14637364	14021432	14097534	14175341	15044137	15126371	15203934	15276566
Região Sudeste	73470763	74447456	75391969	77374720	78472017	79561095	77873342	80187717	80915332	80353724	80975616	81565983	84465570	85115623	85745520	86356952
Minas Gerais	18127096	18343517	18553312	18993720	19237450	19479356	19273533	19850072	20033665	19595309	19728701	19855332	20593356	20734097	20869101	20997560
Espírito Santo	3155016	3201722	3250219	3352024	3408365	3464285	3351669	3453648	3487199	3512672	3547055	3578067	3839366	3885049	3929911	3973697
Rio de Janeiro	14558545	14724475	14879118	15203750	15383407	15561720	15420450	15872362	16010429	15993583	16112678	16231365	16369179	16461173	16550024	16635996
São Paulo	37630106	38177742	38709320	39825226	40442795	41055734	39827690	41011635	41384039	41252160	41587182	41901219	43663669	44035304	44396484	44749699
Região Sul	25453264	25734253	26025091	26635629	26973511	27308863	26733877	27497970	27719118	27384815	27562433	27731644	28795762	29016114	29230180	29439773
Paraná	9694709	9798006	9906866	10135388	10261856	10387378	10284503	10590169	10686247	10439601	10512349	10577755	10997465	11081692	11163018	11242720
Santa Catarina	5448736	5527707	5607233	5774178	5866568	5958266	5866487	6052587	6118743	6249682	6317054	6383286	6634254	6727148	6819190	6910553
Rio Grande do Sul	10309819	10408540	10510992	10726063	10845087	10963219	10582887	10855214	10914128	10695532	10733030	10770603	11164043	11207274	11247972	11286500
Região Centro-Oeste	11885529	12101540	12317271	12770141	13020767	13269517	13223393	13695944	13895375	14050340	14244192	14423952	14993191	15219608	15442232	15660988
Mato Grosso do Sul	2111036	2140624	2169688	2230702	2264468	2297981	2265813	2336058	2360498	2449341	2477542	2505088	2587269	2619657	2651235	2682386
Mato Grosso	2560584	2604742	2651335	2749145	2803274	2856999	2854642	2957732	3001692	3033991	3075936	3115336	3182113	3224357	3265486	3305531
Goiás	5116462	5210335	5306459	5508245	5619917	5730753	5647035	5844996	5926300	6004045	6080716	6154996	6434048	6523222	6610681	6695855
Distrito Federal	2097447	2145839	2189789	2282049	2333108	2383784	2455903	2557158	2606885	2562963	2609998	2648532	2789761	2852372	2914830	2977216
