# Supplementary material for: Spatiotemporal dynamics and risk factors for human Leptospirosis in Brazil
Source: Sci Rep. 2018 Oct 11;8:15170. doi: 10.1038/s41598-018-33381-3 (PMC6181921; doi:10.1038/s41598-018-33381-3)
Supplement: Supplementary file 6 — Supplementary-Analysis [file 41598_2018_33381_MOESM6_ESM.zip › 33381 Supplementary zip-file/code/lepto-RR.R]

library(ggpubr); library(tidyverse); library(INLAOutputs)
library(sf); library(ggsn); library(gridExtra); library(animation)

rm(list = ls())
cat("\014")
load("lepto-data.RData")

## Explorarory analysis --------------------------------------------------------

## Average RR
lepto$state <- as.factor(lepto$state)
rr_states <- aggregate(lepto$rr_cases, list(lepto$state), mean)
names(rr_states) <- c("state", "rr_cases")

rr_states <- brazil %>%
  select(state) %>%
  left_join(rr_states, by = "state")

gg_rr_states <- ggplot(rr_states, aes(fill = rr_cases)) +
  geom_sf(size = .05) +
  scale_fill_continuous(name = "Average RR",
                        low = "#fff7ec", high = "#7F0000",
                        breaks = round(seq(floor(min(rr_states$rr_cases)),
                                           ceiling(max(rr_states$rr_cases)), l = 5)),
                        limits = c(floor(min(rr_states$rr_cases)),
                                   ceiling(max(rr_states$rr_cases)))) +
  blank() +
  theme(text = element_text(size = 6, face = "bold"),
        legend.title = element_text(size = 6),
        legend.key.size = unit(10, "points")) +
  scalebar(rr_states, dd2km = TRUE, dist = 500, model = "WGS84",
           st.size = 2, border.size = .3, anchor = c(x = -35, y = -32)) +
  north(rr_states, symbol = 9)

# Average per year
lepto$year <- as.factor(lepto$year)
rr_years <- aggregate(lepto$rr_cases, list(lepto$year), mean)
names(rr_years) <- c("year", "rr_cases")

gg_rr_years <- ggplot(data = rr_years, aes(as.factor(year), rr_cases)) +
  geom_point(size = .5) +
  geom_line(size = .3, group = 1) +
  expand_limits(y = c(0, 3)) +
  scale_x_discrete(breaks = 2000:2016) +
  labs(x = "Year", y = "Average RR") +
  theme_classic() +
  theme(text = element_text(size = 6, face = "bold"),
        axis.text.x = element_text(size = 5))

tiff("../figs/fig2.tiff", width = 107, height = 107, res = 300, units = "mm")
ggarrange(gg_rr_years, gg_rr_states,
          ncol = 1, nrow = 2)
dev.off()

## Models ----------------------------------------------------------------------

# RR01 <- inla(cases ~ 1 +
#                f(id_state,
#                  model = "iid",
#                  hyper = prec,
#                  constr = TRUE) +
#                f(id_year,
#                  model = "iid",
#                  hyper = prec,
#                  constr = TRUE),
#              family = "poisson",
#              data = lepto,
#              E = expected_cases,
#              control.predictor = list(link = 1, compute = TRUE),
#              control.compute = list(dic = TRUE))
# summary(RR01)
# 
# RR02 <- inla(cases ~ 1  +
#                f(id_state,
#                  model = "bym2",
#                  hyper = prec_bym2,
#                  graph = br_adj,
#                  constr = TRUE,
#                  scale.model = TRUE) +
#                f(id_year,
#                  model = "iid",
#                  hyper = prec,
#                  constr = TRUE) +
#                f(id_year2,
#                  model = "rw1",
#                  hyper = prec,
#                  constr = TRUE),
#              family = "poisson",
#              data = lepto,
#              E = expected_cases,
#              control.predictor = list(link = 1, compute = TRUE),
#              control.compute = list(dic = TRUE))
# summary(RR02)

## Intercation 1: nu_i x phi_t
RR1 <- inla(cases ~ 1 +
              f(id_state,
                model = "bym2",
                hyper = prec_bym2,
                graph = br_adj,
                scale.model = TRUE,
                constr = TRUE) +
              f(id_year,
                model = "iid",
                hyper = prec,
                constr = TRUE) +
              f(id_year2,
                model = "rw1",
                hyper = prec,
                constr = TRUE,
                scale.model = TRUE) +
              f(id_state_year,
                model = "iid",
                hyper = prec,
                constr = TRUE),
            family = "poisson",
            data = lepto,
            E = expected_cases,
            lincomb = lcs, 
            control.predictor = list(link = 1, compute = TRUE),
            control.compute = list(dic = TRUE))
save(RR1, file = "RR1.RData")

# ## Intercation 2: nu_i x gamma_t
# RR2 <- inla(cases ~ 1 +
#               f(id_state,
#                 model = "bym2",
#                 hyper = prec_bym2,
#                 graph = br_adj,
#                 scale.model = TRUE,
#                 constr = TRUE) +
#               f(id_year,
#                 model = "iid",
#                 hyper = prec,
#                 constr = TRUE) +
#               f(id_year2,
#                 model = "rw1",
#                 hyper = prec,
#                 constr = TRUE,
#                 scale.model = TRUE) +
#               f(id_state2,
#                 model = "iid",
#                 hyper = prec,
#                 constr = TRUE,
#                 group = id_year3,
#                 control.group = list(model = "rw1")),
#             family = "poisson",
#             data = lepto,
#             E = expected_cases,
#             lincomb = lcs,
#             control.predictor = list(compute = TRUE),
#             control.compute = list(dic = TRUE))
# 
# ## Interaction 3: phi_t x mu_i
# RR3 <- inla(cases ~ 1 +
#               f(id_state,
#                 model = "bym2",
#                 hyper = prec_bym2,
#                 graph = br_adj,
#                 scale.model = TRUE,
#                 constr = TRUE) +
#               f(id_year,
#                 model = "iid",
#                 hyper = prec,
#                 constr = TRUE) +
#               f(id_year2,
#                 model = "rw1",
#                 hyper = prec,
#                 constr = TRUE,
#                 scale.model = TRUE) +
#               f(id_year3,
#                 model = "iid",
#                 hyper = prec,
#                 constr = TRUE,
#                 group = id_state2,
#                 control.group = list(model = "besag", graph = br_adj)),
#             family = "poisson",
#             data = lepto,
#             E = expected_cases,
#             lincomb = lcs,
#             control.predictor = list(compute = TRUE),
#             control.compute = list(dic = TRUE))
# 
# ## Interaction 4: mu_i x gamma_t
# RR4 <- inla(cases ~ 1 +
#               f(id_state,
#                 model = "bym2",
#                 hyper = prec_bym2,
#                 graph = br_adj,
#                 scale.model = TRUE,
#                 constr = TRUE) +
#               f(id_year,
#                 model = "iid",
#                 hyper = prec,
#                 constr = TRUE) +
#               f(id_year2,
#                 model = "rw1",
#                 hyper = prec,
#                 constr = TRUE,
#                 scale.model = TRUE) +
#               f(id_state2,
#                 model = "besag",
#                 hyper = prec,
#                 graph = br_adj,
#                 group = id_year3,
#                 constr = TRUE,
#                 scale.model = TRUE,
#                 control.group = list(model = "rw1")),
#             family = "poisson",
#             data = lepto,
#             E = expected_cases,
#             lincomb = lcs,
#             control.predictor = list(compute = TRUE),
#             control.compute = list(dic = TRUE))
# 
# ## Model checking --------------------------------------------------------------
# 
# DIC(RR01, RR02, RR1, RR2, RR3, RR4)
# pred_p <- PredPValue(RR01, RR02, RR1, RR2, RR3, RR4)
# pred_p$p_tails * 100

## Explained variance
ExplainedVariance(RR1)

## Priority Index within years
pr_idx <- PriorityIndex(RR1, effect = "fitted", cutoff = 1, rescale_by = "year")
lepto <- lepto %>%
  mutate(pr_index = pr_idx)
lepto %>%
  select(state, year, pr_index) %>%
  filter(year == 2016) %>%
  print(n = 27)

## Graphic results -------------------------------------------------------------

## Probability of SMR > 1 (excess risk).
exc_risk <- FittedExcess(RR1, cutoff = 1)

spatio_temporal_exc_risk <- lepto %>%
  select(state, year) %>%
  mutate(ER = exc_risk) %>%
  spread(year, ER)

lepto2 <- brazil %>%
  select(state) %>%
  left_join(spatio_temporal_exc_risk, by = "state") %>%
  gather(year, ER, -state, -geometry) %>%
  mutate(year = as.integer(year))

tiff("../figs/fig4.tiff", width = 107, height = 107, res = 300, units = "mm")
ggplot(lepto2, aes(fill = ER)) +
  geom_sf(size = .02) +
  theme_minimal() +
  facet_wrap(~ year, nrow = 5) +
  theme(strip.text = element_text(size = 6),
        legend.text = element_text(size = 6),
        legend.title = element_text(size = 6),
        legend.key.size = unit(10,"points")) +
  scale_fill_continuous(name = "Pr(RR > 1)",
                        low = "#fff7ec", high = "#7F0000",
                        limits = c(0, 1)) +
  blank()
dev.off()

# Temporal trend
re <- RandomEffects(RR1)
temporal2 <- tibble(Year = 2000:2016,
                    IID = re$id_year,
                    RW1 = re$id_year2,
                    variable = "RR")
temporal2 <- temporal2 %>%
  gather(RE, value, -Year, -variable)
save(temporal2, file = "temporal2.RData")

# Priority index
lepto3 <- lepto2 %>%
  left_join(
    {lepto %>%
        mutate(year = as.integer(as.character(year))) %>%
        select(state, year, pr_index)},
    by = c("state", "year"))

tiff("../figs/fig7.tiff", width = 107, height = 107, res = 300, units = "mm")
ggplot(lepto3, aes(fill = pr_index)) +
  geom_sf(size = .02) +
  theme_minimal() +
  facet_wrap(~ year, nrow = 5) +
  theme(strip.text = element_text(size = 6),
        legend.text = element_text(size = 6),
        legend.title = element_text(size = 6),
        legend.key.size = unit(10, "points")) +
  scale_fill_continuous(name = "Priority indiex",
                        low = "#fff7ec", high = "#7F0000") +
  blank()
dev.off()

## Supplementary information ------------------------------------------------------

## Fitted RR
spatio_temporal_fitted <- lepto %>%
  select(state, year) %>%
  mutate(RR = RR1$summary.fitted.values$mean,
         year = as.integer(as.character(year)))

lepto2 <- lepto2 %>%
  left_join(spatio_temporal_fitted, by = c("state", "year"))

tiff("../figs/Appendix-Fig1.tiff", width = 107, height = 107, res = 300, units = "mm")
ggplot(lepto2, aes(fill = RR)) +
  geom_sf(size = .02) +
  theme_minimal() +
  facet_wrap(~ year, nrow = 5) +
  theme(strip.text = element_text(size = 6),
        legend.text = element_text(size = 6),
        legend.title = element_text(size = 6),
        legend.key.size = unit(10, "points")) +
  scale_fill_continuous(name = "RR",
                        low = "#fff7ec", high = "#7F0000",
                        breaks = round(seq(floor(min(lepto2$RR)),
                                           ceiling(max(lepto2$RR)), l = 5)),
                        limits = c(floor(min(lepto2$RR)),
                                   ceiling(max(lepto2$RR)))) +
  blank()
dev.off()

## Random spatiotemporal effect
spatio_temporal_re <- lepto %>%
  select(state, year) %>%
  mutate(delta = RandomEffects(RR1)$id_state_year,
         year = as.integer(as.character(year)))

lepto2 <- lepto2 %>%
  left_join(spatio_temporal_re, by = c("state", "year"))

tiff("../figs/Appendix-Fig3.tiff", width = 107, height = 107, res = 300, units = "mm")
ggplot(lepto2, aes(fill = delta)) +
  geom_sf(size = .02) +
  theme_minimal() +
  facet_wrap(~ year, nrow = 5) +
  theme(strip.text = element_text(size = 6),
        legend.text = element_text(size = 6),
        legend.title = element_text(size = 6),
        legend.key.size = unit(10, "points")) +
  scale_fill_continuous(low = "#fff7ec", high = "#7F0000",
                        breaks = round(seq(floor(min(lepto2$delta)),
                                           ceiling(max(lepto2$delta)), l = 5)),
                        limits = c(floor(min(lepto2$delta)),
                                   ceiling(max(lepto2$delta)))) +
  blank()
dev.off()

## Animations
ani.options(interval = 2)
year <- unique(lepto2$year)

saveGIF({
  for (i in(seq_along(year))) {
    gg_t <- ggplot(temporal2[temporal2$Year %in% year[1:i], ],
                   aes(Year, value, color = RE)) +
      geom_line() +
      theme_bw() +
      geom_point(color = "black") +
      geom_hline(yintercept = 1, linetype = 2) +
      theme(legend.position = c(.75, .1)) +
      scale_color_discrete(name = "Random effect") +
      xlim(2000, 2016) +
      ylim(range(temporal2$value))
    gg_s <- ggplot(lepto2[lepto2$year == year[i], ], aes(fill = ER)) +
      geom_sf(size = .1) +
      scale_fill_continuous(name = "Pr(RR > 1)",
                            low = "#fff7ec", high = "#7F0000",
                            limits = c(0, 1)) +
      theme(legend.position = c(.15, .2)) +
      blank() +
      scalebar(lepto2, dd2km = TRUE, dist = 500, model = "WGS84",
               st.size = 4, anchor = c(x = -35, y = -32)) +
      north(lepto2, symbol = 10)
    #png(paste0("../figs/anim-RR", i, ".png"),
    #    width = 3e3, height = 1.5e3, res = 300)
    grid.arrange(gg_s, gg_t, ncol = 2)
    #dev.off()
  }
},
movie.name = "../figs/Appendix-Anim1.gif",
ani.width = 900, ani.height = 450)

saveGIF({
  for (i in(seq_along(year))) {
    gg_t <- ggplot(temporal2[temporal2$Year %in% year[1:i], ],
                   aes(Year, value, color = RE)) +
      geom_line() +
      theme_bw() +
      geom_point(color = "black") +
      geom_hline(yintercept = 1, linetype = 2) +
      theme(legend.position = c(.75, .2)) +
      scale_color_discrete(name = "Random effect") +
      xlim(2000, 2016) +
      ylim(range(temporal2$value))
    gg_s <- ggplot(lepto2[lepto2$year == year[i], ], aes(fill = RR)) +
      geom_sf(size = .1) +
      scale_fill_continuous(name = "RR",
                            low = "#fff7ec", high = "#7F0000",
                            breaks = round(seq(floor(min(lepto2$RR)),
                                               ceiling(max(lepto2$RR)), l = 5)),
                            limits = c(floor(min(lepto2$RR)),
                                       ceiling(max(lepto2$RR)))) +
      theme(legend.position = c(.15, .2)) +
      blank() +
      scalebar(lepto2, dd2km = TRUE, dist = 500, model = "WGS84",
               st.size = 4, anchor = c(x = -35, y = -32)) +
      north(lepto2, symbol = 10)
    grid.arrange(gg_s, gg_t, ncol = 2)
  }
},
movie.name = "../figs/Appendix-Anim2.gif",
ani.width = 900, ani.height = 450)

## Prior sensitivity analysis --------------------------------------------------

## PC prior for tau_i: U = 1, alpha = 0.01
## PC prior for phi: U = 0.1, alpha = 0.9
prec2 <- list(prec = list(prior = "pc.prec", param = c(.1/.31, .01)))
prec2_bym2 <- list(phi = list(prior = "pc", param = c(.1, .9)),
                   prec = list(prior = "pc.prec", param = c(.1/.31, .01)))

mod_prec2 <- inla(cases ~ 1  +
                    f(id_state,
                      model = "bym2",
                      hyper = prec2_bym2,
                      graph = br_adj,
                      scale.model = TRUE,
                      constr = TRUE) +
                    f(id_year,
                      model = "iid",
                      hyper = prec2,
                      constr = TRUE) +
                    f(id_year2,
                      model = "rw1",
                      hyper = prec2,
                      constr = TRUE,
                      scale.model = TRUE) +
                    f(id_state_year,
                      model = "iid",
                      hyper = prec2,
                      constr = TRUE),
                  family = "poisson",
                  data = lepto,
                  E = expected_cases,
                  lincomb = lcs,
                  control.predictor = list(link = 1, compute = TRUE),
                  control.compute = list(dic = TRUE, waic = TRUE))
summary(mod_prec2)

# Exponentiated effects 
sapply(RandomEffects(mod_prec2), summary)
FixedEffects(mod_prec2, rnd = 5)

## Priori for tau_i: Gamma: shape = 1, rate = 0.5)
## Prior for phi: U = 0.1, alpha = 0.9
prec3 <- list(theta = list(prior = 'loggamma', param = c(1, .5)))
prec3_bym2 <-list(phi = list(prior = "pc", param = c(.5, .5)),
                  prec = list(prior = "loggamma", param = c(1, .5)))

mod_prec3 <- inla(cases ~ 1 +
                    f(id_state,
                      model = "bym2",
                      hyper = prec3_bym2,
                      graph = br_adj,
                      scale.model = TRUE,
                      constr = TRUE) +
                    f(id_year,
                      model = "iid",
                      hyper = prec3,
                      constr = TRUE) +
                    f(id_year2,
                      model = "rw1",
                      hyper = prec3,
                      constr = TRUE,
                      scale.model = TRUE) +
                    f(id_state_year,
                      model = "iid",
                      hyper = prec3,
                      constr = TRUE),
                  family = "poisson",
                  data = lepto,
                  E = expected_cases,
                  lincomb = lcs,
                  control.predictor = list(link = 1, compute = TRUE),
                  control.compute = list(dic = TRUE))

# Exponentiated effects 
sapply(RandomEffects(mod_prec3), summary)
FixedEffects(mod_prec3, rnd = 5)

## Priori for tau_i: Gamma: shape = 1, rate = 0.001)
## Prior for phi: U = 0.1, alpha = 0.9
prec4 <- list(theta = list(prior = 'loggamma', param = c(1, .001)))
prec4_bym2 <- list(phi = list(prior = "pc", param = c(.5, .5)),
                   prec = list(prior = "loggamma", param = c(1, .001)))

mod_prec4 <- inla(cases ~ 1  +
                    f(id_state,
                      model = "bym2",
                      hyper = prec4_bym2,
                      graph = br_adj,
                      scale.model = TRUE,
                      constr = TRUE) +
                    f(id_year,
                      model = "iid",
                      hyper = prec4,
                      constr = TRUE) +
                    f(id_year2,
                      model = "rw1",
                      hyper = prec4,
                      constr = TRUE,
                      scale.model = TRUE) +
                    f(id_state_year,
                      model = "iid",
                      hyper = prec4,
                      constr = TRUE),
                  family = "poisson",
                  data = lepto,
                  E = expected_cases,
                  lincomb = lcs,
                  control.predictor = list(link = 1, compute = TRUE),
                  control.compute = list(dic = TRUE))

# Exponentiated effects 
sapply(RandomEffects(mod_prec4), summary)
FixedEffects(mod_prec4, rnd = 5)

## Comparisons

# Fitted values
summary(RR1$summary.fitted.values[, c("mean", "0.025quant", "0.975quant")])
summary(mod_prec2$summary.fitted.values[, c("mean", "0.025quant", "0.975quant")])
summary(mod_prec3$summary.fitted.values[, c("mean", "0.025quant", "0.975quant")])
summary(mod_prec4$summary.fitted.values[, c("mean", "0.025quant", "0.975quant")])

combined <- rbind(
  RR1$summary.fitted.values[, c("mean", "0.025quant", "0.975quant")],
  mod_prec2$summary.fitted.values[, c("mean", "0.025quant", "0.975quant")],
  mod_prec3$summary.fitted.values[, c("mean", "0.025quant", "0.975quant")],
  mod_prec4$summary.fitted.values[, c("mean", "0.025quant", "0.975quant")])

combined$prior <- rep(c("pc.prec", "pc.prec2", "loggamma .5", "loggamma .001"),
                      each = 1)
combined$prior <- rep(c("pc.prec", "pc.prec2", "loggamma .5", "loggamma .001"),
                      each = nrow(RR1$summary.fitted.values))
combined$variable <- rep(rownames(RR1$summary.fixed), 1)
colnames(combined) <- c("Mean", "Lo", "Up", "prior")
combined$prior <- factor(combined$prior,
                         levels = c("pc.prec", "pc.prec2",
                                    "loggamma .5", "loggamma .001"))
combined$x <- 1:nrow(RR1$summary.fitted.values)

tiff("../figs/Appendix-Fig5.tiff", width = 107, height = 107, res = 300, units = "mm")
ggplot() +
  geom_point(data = combined,
             size = .3,
             aes(x = x, 
                 y = Mean,
                 color = prior),
             position = position_dodge(width = 2)) +
  geom_errorbar(data = combined,
                size = .3,
                aes(x = x, 
                    ymax = Up, 
                    ymin = Lo,
                    color = prior), 
                #width = 0.2,
                position = position_dodge(width = 2)) +
  xlab("") +
  ylab("Posterior mean values and 95% CI") +
  theme_classic() +
  theme(text = element_text(size = 6, face = "bold"),
        axis.text.x = element_text(size = 6))
dev.off()

# Random effects
sapply(RandomEffects(RR1), summary)
sapply(RandomEffects(mod_prec2), summary)
sapply(RandomEffects(mod_prec3), summary)
sapply(RandomEffects(mod_prec4), summary)

combined_re <- rbind(
  RR1$summary.random$id_state[1:27, c("mean", "0.025quant", "0.975quant")],
  mod_prec2$summary.random$id_state[1:27, c("mean", "0.025quant", "0.975quant")],
  mod_prec3$summary.random$id_state[1:27, c("mean", "0.025quant", "0.975quant")],
  mod_prec4$summary.random$id_state[1:27, c("mean", "0.025quant", "0.975quant")])

combined_re$Prior <- rep(c("pc.prec", "pc.prec2", "loggamma .5", "loggamma .001"),
                         each = 27)
colnames(combined_re) <- c("Mean", "Lo", "Up", "Prior")
combined_re$Prior <- factor(combined_re$Prior,
                            levels = c("pc.prec", "pc.prec2",
                                       "loggamma .5", "loggamma .001"))
combined_re$State <- unique(lepto$state)

tiff("../figs/Appendix-Fig6.tiff", width = 107, height = 107, res = 300, units = "mm")
ggplot() +
  geom_point(data = combined_re,
             size = .3,
             aes(x = State, 
                 y = Mean,
                 color = Prior),
             position = position_dodge(width = 0.4)) +
  geom_errorbar(data = combined_re,
                size = .3,
                aes(x = State, 
                    ymax = Up, 
                    ymin = Lo,
                    color = Prior), 
                width = 0.2,
                position = position_dodge(width = 0.4)) +
  xlab("State") +
  ylab("Posterior mean values and 95% CI") +
  theme_classic() +
  theme(text = element_text(size = 6, face = "bold"),
        axis.text.x = element_text(size = 6, angle = 90))
dev.off()

# Fixed Effects
FixedEffects(RR1)
FixedEffects(mod_prec2)
FixedEffects(mod_prec3)
FixedEffects(mod_prec4)

combined_fe <- rbind.data.frame(FixedEffects(RR1),
                                FixedEffects(mod_prec2),
                                FixedEffects(mod_prec3),
                                FixedEffects(mod_prec4))
combined_fe$prior <- rep(c("pc.prec", "pc.prec2", "loggamma .5", "loggamma .001"),
                         each = 1)
colnames(combined_fe) <- c("Mean", "Lo", "Up", "prior")

tiff("../figs/Appendix-Fig7.tiff", width = 107, height = 107, res = 300, units = "mm")
ggplot() + 
  geom_point(data = combined_fe,
             size = .3,
             aes(x = prior, 
                 y = Mean)) +
  geom_errorbar(data = combined_fe,
                size = .3,
                aes(x = prior, 
                    ymax = Up, 
                    ymin = Lo), 
                width = .2) +
  xlab("Parameters") + ylab("Values") +
  theme_classic() +
  theme(text = element_text(size = 6, face = "bold"),
        axis.text.x = element_text(size = 6)) +
  theme(legend.position="none")
dev.off()

## Comparison for DIC and p-value
DIC(RR1,mod_prec2, mod_prec3, mod_prec4)
pred_p <- PredPValue(RR1,mod_prec2, mod_prec3, mod_prec4)
pred_p$p_tails * 100
