# Supplementary material for: Spatiotemporal dynamics and risk factors for human Leptospirosis in Brazil
Source: Sci Rep. 2018 Oct 11;8:15170. doi: 10.1038/s41598-018-33381-3 (PMC6181921; doi:10.1038/s41598-018-33381-3)
Supplement: Supplementary file 6 — Supplementary-Analysis [file 41598_2018_33381_MOESM6_ESM.zip › 33381 Supplementary zip-file/code/lepto-lethality.R]

library(tidyverse); library(INLAOutputs)
library(sf); library(ggsn); library(gridExtra); library(animation)

rm(list = ls())
cat("\014")
load("lepto-data.RData")

## Explorarory analysis --------------------------------------------------------

## Average SIR
lepto$state <- as.factor(lepto$state)
let_states <- aggregate(lepto$lethality, list(lepto$state), mean)
names(let_states) <- c("state", "lethality")

let_states <- brazil %>%
  select(state) %>%
  left_join(let_states, by = "state")

gg_let_states <- ggplot(let_states, aes(fill = lethality)) +
  geom_sf(size = .05) +
  scale_fill_continuous(name = "Average lethality",
                        low = "#fff7ec", high = "#7F0000",
                        breaks = round(seq(floor(min(let_states$lethality)),
                                           ceiling(max(let_states$lethality)), l = 5)),
                        limits = c(floor(min(let_states$lethality)),
                                   ceiling(max(let_states$lethality)))) +
  blank()+
  theme(text = element_text(size = 6, face = "bold"),
        legend.title = element_text(size = 6),
        legend.key.size = unit(10, "points")) +
  scalebar(let_states, dd2km = TRUE, dist = 500, model = "WGS84",
           st.size = 2, border.size = .3, anchor = c(x = -35, y = -32)) +
  north(let_states, symbol = 9)

# Average per year
lepto$year <- as.factor(lepto$year)
let_years <- aggregate(lepto$lethality, list(lepto$year), mean)
names(let_years) <- c("year", "lethality")

gg_let_years <- ggplot(data = let_years, aes(as.factor(year), lethality)) +
  geom_point(size = .5) +
  geom_line(size = .3, group = 1) +
  expand_limits(y = c(0, 3)) +
  scale_x_discrete(breaks = 2000:2016) +
  labs(x = "Year", y = "Average lethality") +
  theme_classic() +
  theme(text = element_text(size = 6, face = "bold"),
        axis.text.x = element_text(size = 5))

tiff("../figs/fig3.tiff", width = 107, height = 107, res = 300, units = "mm")
ggarrange(gg_let_years, gg_let_states,
          ncol = 1, nrow = 2)
dev.off()

## Models

# L01 <- inla(deaths ~ 1 +
#               f(id_state,
#                 model = "iid",
#                 hyper = prec,
#                 constr = TRUE) +
#               f(id_year,
#                 model = "iid",
#                 hyper = prec,
#                 constr = TRUE),
#             family = "poisson",
#             data = lepto,
#             E = cases2,
#             control.predictor = list(link = 1, compute = TRUE),
#             control.compute = list(dic = TRUE))
# 
# L02 <- inla(deaths ~ 1 +
#               f(id_state,
#                 model = "bym2",
#                 hyper = prec_bym2,
#                 graph = br_adj,
#                 constr = TRUE,
#                 scale.model = TRUE) +
#               f(id_year,
#                 model = "iid",
#                 hyper = prec,
#                 constr = TRUE) +
#               f(id_year2,
#                 model = "rw1",
#                 hyper = prec,
#                 constr = TRUE),
#             family = "poisson",
#             data = lepto,
#             E = cases2,
#             control.predictor = list(link = 1, compute = TRUE),
#             control.compute = list(dic = TRUE))
# 
# ## Intercation 1: nu_i x phi_t
# L1 <- inla(deaths ~ 1 +
#              f(id_state,
#                model = "bym2",
#                hyper = prec_bym2,
#                graph = br_adj,
#                scale.model = TRUE,
#                constr = TRUE) +
#              f(id_year,
#                model = "iid",
#                hyper = prec,
#                constr = TRUE) +
#              f(id_year2,
#                model = "rw1",
#                hyper = prec,
#                constr = TRUE,
#                scale.model = TRUE) +
#              f(id_state_year,
#                model = "iid",
#                hyper = prec,
#                constr = TRUE),
#             family = "poisson",
#             data = lepto,
#             E = cases2,
#             control.predictor = list(link = 1, compute = TRUE),
#             control.compute = list(dic = TRUE))

## Intercation 2: nu_i x gamma_t
L2 <- inla(deaths ~ 1 +
             f(id_state,
               model = "bym2",
               hyper = prec_bym2,
               graph = br_adj,
               scale.model = TRUE,
               constr = TRUE) +
             f(id_year,
               model = "iid",
               hyper = prec,
               constr = TRUE) +
             f(id_year2,
               model = "rw1",
               hyper = prec,
               constr = TRUE,
               scale.model = TRUE) +
             f(id_state2,
               model = "iid",
               hyper = prec,
               constr = TRUE,
               group = id_year3,
               control.group = list(model = "rw1")),
           family = "poisson",
           data = lepto,
           E = cases2,
           lincomb = lcs,
           control.predictor = list(compute = TRUE),
           control.compute = list(dic = TRUE))

# ## Interaction 3: phi_t x mu_i
# L3 <- inla(deaths ~ 1 +
#              f(id_state,
#                model = "bym2",
#                hyper = prec_bym2,
#                graph = br_adj,
#                scale.model = TRUE,
#                constr = TRUE) +
#              f(id_year,
#                model = "iid",
#                hyper = prec,
#                constr = TRUE) +
#              f(id_year2,
#                model = "rw1",
#                hyper = prec,
#                constr = TRUE,
#                scale.model = TRUE) +
#              f(id_year3,
#                model = "iid",
#                hyper = prec,
#                constr = TRUE,
#                group = id_state2,
#                control.group = list(model = "besag", graph = br_adj)),
#            family = "poisson",
#            data = lepto,
#            E = cases2,
#            lincomb = lcs,
#            control.predictor = list(compute = TRUE),
#            control.compute = list(dic = TRUE))
# 
# ## Interaction 4: mu_i x gamma_t
# L4 <- inla(deaths ~ 1 +
#              f(id_state,
#                model = "bym2",
#                hyper = prec_bym2,
#                graph = br_adj,
#                scale.model = TRUE,
#                constr = TRUE) +
#              f(id_year,
#                model = "iid",
#                hyper = prec,
#                constr = TRUE) +
#              f(id_year2,
#                model = "rw1",
#                hyper = prec,
#                constr = TRUE,
#                scale.model = TRUE) +
#              f(id_state2,
#                model = "besag",
#                hyper = prec,
#                graph = br_adj,
#                group = id_year3,
#                constr = TRUE,
#                scale.model = TRUE,
#                control.group = list(model = "rw1")),
#            family = "poisson",
#            data = lepto,
#            E = cases2,
#            lincomb = lcs,
#            control.predictor = list(compute = TRUE),
#            control.compute = list(dic = TRUE))
# 
# ## Model checking
# 
# # First model is best
# DIC(L01, L02, L1, L2, L3, L4, rnd = 2)
# pred_p_d <- PredPValue(L01, L02, L1, L2, L3, L4)
# pred_p_d$p_tails * 100

## Explained variance
ExplainedVariance(L2)

## Priority Index within years
intercept <- FixedEffects(L2)[1, 1]
L2$summary.fitted.values$mean
pr_idx_l <- PriorityIndex(L2, effect = "fitted", cutoff = intercept,
                          rescale_by = "year")
lepto <- lepto %>%
  mutate(pr_index_l = pr_idx_l)
lepto %>%
  select(state, year, pr_index_l) %>%
  filter(year == 2016) %>%
  print(n = 27)

## Graphic results -------------------------------------------------------------

## Probability of lethality > intercept (excess risk).
exc_risk_l <- FittedExcess(L2, cutoff = intercept)
spatio_temporal_risk_exc_l <- lepto %>%
  select(state, year) %>%
  mutate(ER_l = exc_risk_l) %>%
  spread(year, ER_l)

lepto2 <- brazil %>%
  select(state) %>%
  left_join(spatio_temporal_risk_exc_l, by = "state") %>%
  gather(year, ER_l, -state,-geometry) %>%
  mutate(year = as.integer(year))

tiff("../figs/fig5.tiff", width = 107, height = 107, res = 300, units = "mm")
ggplot(lepto2, aes(fill = ER_l)) +
  geom_sf(size = .02) +
  theme_minimal() +
  facet_wrap(~ year, nrow = 5) +
  theme(strip.text = element_text(size = 6),
        legend.text = element_text(size = 6),
        legend.title = element_text(size = 6),
        legend.key.size = unit(10, "points")) +
  scale_fill_continuous(name = "Pr(Lethality > Intercept)",
                        low = "#fff7ec", high = "#7F0000",
                        limits = c(0, 1)) +
  blank()
dev.off()

# Temporal trend
load("temporal2.RData") # Morbidity
re_l <- RandomEffects(L2)
temporal2_l <- tibble(Year = 2000:2016,
                     IID = re_l$id_year,
                     RW1 = re_l$id_year2,
                     variable = "Lethality")
temporal2 <- temporal2_l %>%
  gather(RE, value, -Year, -variable) %>%
  bind_rows(temporal2)


tiff("../figs/fig6.tiff", width = 107, height = 107, res = 300, units = "mm")
ggplot(data = temporal2, aes(Year, value, color = RE)) +
  geom_line(size = .3) +
  theme_bw() +
  geom_point(size = .1, color = "black") +
  theme(text = element_text(size = 6, face = "bold"),
        legend.title = element_text(size = 6)) +
  geom_hline(yintercept = 1, linetype = 2, size = .3) +
  scale_color_discrete(name = "") +
  facet_wrap(~ variable, ncol = 1) +
  ylab("Random effect")
dev.off()

# Priority index
lepto3 <- lepto2 %>%
  left_join(
    {lepto %>%
        mutate(year = as.integer(as.character(year))) %>%
        select(state, year, pr_index_l)},
    by = c("state", "year"))

tiff("../figs/fig8.tiff", width = 107, height = 107, res = 300, units = "mm")
ggplot(lepto3, aes(fill = pr_index_l)) +
  geom_sf(size = .02) +
  theme_minimal() +
  facet_wrap(~ year, nrow = 5) +
  theme(strip.text = element_text(size = 6),
        legend.text = element_text(size = 6),
        legend.title = element_text(size = 6),
        legend.key.size = unit(10, "points")) +
  scale_fill_continuous(name = "Priority indiex",
                        low = "#fff7ec", high = "#7F0000") +
  blank()
dev.off()

## Supporting information ------------------------------------------------------

## Fitted lethality
summary(L2$summary.fitted.values$mean) * 1000
spatio_temporal_fitted_l <- lepto %>%
  select(state, year) %>%
  mutate(Lethality = L2$summary.fitted.values$mean * 1000,
         year = as.integer(as.character(year)))

lepto2 <- lepto2 %>%
  left_join(spatio_temporal_fitted_l, by = c("state", "year"))

tiff("../figs/Appendix-Fig2.tiff", width = 107, height = 107, res = 300, units = "mm")
ggplot(lepto2, aes(fill = Lethality)) +
  geom_sf(size = .02) +
  theme_minimal() +
  facet_wrap(~ year, nrow = 5) +
  theme(strip.text = element_text(size = 6),
        legend.text = element_text(size = 6),
        legend.title = element_text(size = 6),
        legend.key.size = unit(10, "points")) +
  scale_fill_continuous(name = "Lethality",
                        low = "#fff7ec", high = "#7F0000",
                        breaks = round(seq(floor(min(lepto2$Lethality)),
                                           ceiling(max(lepto2$Lethality)), l = 5)),
                        limits = c(floor(min(lepto2$Lethality)),
                                   ceiling(max(lepto2$Lethality)))) +
  blank()
dev.off()

## Random spatiotemporal effect
sapply(RandomEffects(L2), summary)
spatio_temporal_re_l <- lepto %>%
  select(state, year) %>%
  mutate(delta_l = RandomEffects(L2)$id_state2,
         year = as.integer(as.character(year)))

lepto2 <- lepto2 %>%
  left_join(spatio_temporal_re_l, by = c("state", "year"))

tiff("../figs/Appendix-Fig4.tiff", width = 107, height = 107, res = 300, units = "mm")
ggplot(lepto2, aes(fill = delta_l)) +
  geom_sf(size = .02) +
  theme_minimal() +
  facet_wrap(~ year, nrow = 5) +
  theme(strip.text = element_text(size = 6),
        legend.text = element_text(size = 6),
        legend.title = element_text(size = 6),
        legend.key.size = unit(10, "points")) +
  scale_fill_continuous(name = "delta",
                        low = "#fff7ec", high = "#7F0000",
                        breaks = round(seq(floor(min(lepto2$delta)),
                                           ceiling(max(lepto2$delta)), l = 5)),
                        limits = c(floor(min(lepto2$delta)),
                                   ceiling(max(lepto2$delta)))) +
  blank()
dev.off()

## Animations
ani.options(interval = 2)
year <- unique(lepto2$year)

temporal3_l <- temporal2_l %>%
  select(-variable) %>%
  gather(RE_l, value, -Year)

saveGIF({
  for (i in(seq_along(year))) {
    gg_t <- ggplot(temporal3_l[temporal3_l$Year %in% year[1:i], ],
                   aes(Year, value, color = RE_l)) +
      geom_line() +
      theme_bw() +
      geom_point(color = "black") +
      geom_hline(yintercept = 1, linetype = 2) +
      theme(legend.position = c(.75, .8)) +
      scale_color_discrete(name = "Random effect") +
      xlim(2000, 2016) +
      ylim(range(temporal3_l$value))
    gg_s <- ggplot(lepto2[lepto2$year == year[i], ], aes(fill = ER_l)) +
      geom_sf(size = .1) +
      scale_fill_continuous(name = "Pr(Lethality > Intercept)",
                            low = "#fff7ec", high = "#7F0000",
                            limits = c(0, 1)) +
      theme(legend.position = c(.15, .2)) +
      blank()
    #png(paste0("../figs/anim-l", i, ".png"),
    #    width = 3e3, height = 1.5e3, res = 300)
    grid.arrange(gg_s, gg_t, ncol = 2)
    #dev.off()
  }
},
movie.name = "../figs/Appendix-Anim3.gif",
ani.width = 900, ani.height = 450)

saveGIF({
  for (i in(seq_along(year))) {
    gg_t <- ggplot(temporal3_l[temporal3_l$Year %in% year[1:i], ],
                   aes(Year, value, color = RE_l)) +
      geom_line() +
      theme_bw() +
      geom_point(color = "black") +
      geom_hline(yintercept = 1, linetype = 2) +
      theme(legend.position = c(.75, .8)) +
      scale_color_discrete(name = "Random effect") +
      xlim(2000, 2016) +
      ylim(range(temporal3_l$value))
    gg_s <- ggplot(lepto2[lepto2$year == year[i], ], aes(fill = Lethality)) +
      geom_sf(size = .1) +
      scale_fill_continuous(name = "RR",
                            low = "#fff7ec", high = "#7F0000",
                            breaks = round(seq(floor(min(lepto2$Lethality)),
                                               ceiling(max(lepto2$Lethality)), l = 5)),
                            limits = c(floor(min(lepto2$Lethality)),
                                       ceiling(max(lepto2$Lethality)))) +
      theme(legend.position = c(.15, .2)) +
      blank()
    grid.arrange(gg_s, gg_t, ncol = 2)
  }
},
movie.name = "../figs/Appendix-Anim4.gif",
ani.width = 900, ani.height = 450)
