# Supplementary material for: Spatiotemporal dynamics and risk factors for human Leptospirosis in Brazil
Source: Sci Rep. 2018 Oct 11;8:15170. doi: 10.1038/s41598-018-33381-3 (PMC6181921; doi:10.1038/s41598-018-33381-3)
Supplement: Supplementary file 6 — Supplementary-Analysis [file 41598_2018_33381_MOESM6_ESM.zip › 33381 Supplementary zip-file/data/deaths.csv]

state	year	deaths
Acre	2000	0
Acre	2001	0
Acre	2002	0
Acre	2003	1
Acre	2004	0
Acre	2005	2
Acre	2006	3
Acre	2007	0
Acre	2008	4
Acre	2009	6
Acre	2010	5
Acre	2011	6
Acre	2012	5
Acre	2013	3
Acre	2014	7
Acre	2015	2
Acre	2016	1
Acre	2017	0
Alagoas	2000	9
Alagoas	2001	7
Alagoas	2002	8
Alagoas	2003	7
Alagoas	2004	3
Alagoas	2005	9
Alagoas	2006	6
Alagoas	2007	6
Alagoas	2008	5
Alagoas	2009	5
Alagoas	2010	3
Alagoas	2011	7
Alagoas	2012	8
Alagoas	2013	8
Alagoas	2014	6
Alagoas	2015	2
Alagoas	2016	2
Alagoas	2017	1
Amapá	2000	3
Amapá	2001	0
Amapá	2002	0
Amapá	2003	4
Amapá	2004	0
Amapá	2005	2
Amapá	2006	2
Amapá	2007	0
Amapá	2008	1
Amapá	2009	1
Amapá	2010	0
Amapá	2011	3
Amapá	2012	2
Amapá	2013	0
Amapá	2014	6
Amapá	2015	0
Amapá	2016	3
Amapá	2017	0
Amazonas	2000	4
Amazonas	2001	2
Amazonas	2002	1
Amazonas	2003	2
Amazonas	2004	3
Amazonas	2005	4
Amazonas	2006	4
Amazonas	2007	5
Amazonas	2008	8
Amazonas	2009	11
Amazonas	2010	6
Amazonas	2011	6
Amazonas	2012	7
Amazonas	2013	8
Amazonas	2014	5
Amazonas	2015	6
Amazonas	2016	6
Amazonas	2017	2
Bahia	2000	10
Bahia	2001	13
Bahia	2002	15
Bahia	2003	21
Bahia	2004	24
Bahia	2005	35
Bahia	2006	22
Bahia	2007	20
Bahia	2008	18
Bahia	2009	26
Bahia	2010	29
Bahia	2011	21
Bahia	2012	11
Bahia	2013	23
Bahia	2014	14
Bahia	2015	21
Bahia	2016	8
Bahia	2017	1
Ceará	2000	0
Ceará	2001	8
Ceará	2002	5
Ceará	2003	14
Ceará	2004	14
Ceará	2005	9
Ceará	2006	12
Ceará	2007	5
Ceará	2008	4
Ceará	2009	13
Ceará	2010	7
Ceará	2011	7
Ceará	2012	3
Ceará	2013	2
Ceará	2014	6
Ceará	2015	2
Ceará	2016	11
Ceará	2017	0
Distrito Federal	2000	1
Distrito Federal	2001	4
Distrito Federal	2002	3
Distrito Federal	2003	1
Distrito Federal	2004	5
Distrito Federal	2005	2
Distrito Federal	2006	2
Distrito Federal	2007	1
Distrito Federal	2008	1
Distrito Federal	2009	3
Distrito Federal	2010	1
Distrito Federal	2011	5
Distrito Federal	2012	1
Distrito Federal	2013	4
Distrito Federal	2014	5
Distrito Federal	2015	6
Distrito Federal	2016	2
Distrito Federal	2017	1
Espírito Santo	2000	4
Espírito Santo	2001	10
Espírito Santo	2002	4
Espírito Santo	2003	3
Espírito Santo	2004	15
Espírito Santo	2005	9
Espírito Santo	2006	9
Espírito Santo	2007	6
Espírito Santo	2008	8
Espírito Santo	2009	6
Espírito Santo	2010	3
Espírito Santo	2011	18
Espírito Santo	2012	15
Espírito Santo	2013	8
Espírito Santo	2014	8
Espírito Santo	2015	7
Espírito Santo	2016	1
Espírito Santo	2017	0
Goiás	2000	1
Goiás	2001	2
Goiás	2002	2
Goiás	2003	0
Goiás	2004	4
Goiás	2005	2
Goiás	2006	1
Goiás	2007	2
Goiás	2008	2
Goiás	2009	0
Goiás	2010	0
Goiás	2011	0
Goiás	2012	3
Goiás	2013	5
Goiás	2014	4
Goiás	2015	1
Goiás	2016	3
Goiás	2017	1
Maranhão	2000	2
Maranhão	2001	5
Maranhão	2002	4
Maranhão	2003	5
Maranhão	2004	4
Maranhão	2005	3
Maranhão	2006	7
Maranhão	2007	4
Maranhão	2008	14
Maranhão	2009	5
Maranhão	2010	1
Maranhão	2011	10
Maranhão	2012	4
Maranhão	2013	0
Maranhão	2014	4
Maranhão	2015	5
Maranhão	2016	4
Maranhão	2017	0
Mato Grosso	2000	0
Mato Grosso	2001	0
Mato Grosso	2002	1
Mato Grosso	2003	2
Mato Grosso	2004	4
Mato Grosso	2005	1
Mato Grosso	2006	3
Mato Grosso	2007	0
Mato Grosso	2008	0
Mato Grosso	2009	0
Mato Grosso	2010	0
Mato Grosso	2011	2
Mato Grosso	2012	1
Mato Grosso	2013	0
Mato Grosso	2014	2
Mato Grosso	2015	3
Mato Grosso	2016	3
Mato Grosso	2017	0
Mato Grosso do Sul	2000	1
Mato Grosso do Sul	2001	3
Mato Grosso do Sul	2002	0
Mato Grosso do Sul	2003	1
Mato Grosso do Sul	2004	0
Mato Grosso do Sul	2005	0
Mato Grosso do Sul	2006	0
Mato Grosso do Sul	2007	0
Mato Grosso do Sul	2008	0
Mato Grosso do Sul	2009	0
Mato Grosso do Sul	2010	1
Mato Grosso do Sul	2011	0
Mato Grosso do Sul	2012	0
Mato Grosso do Sul	2013	0
Mato Grosso do Sul	2014	2
Mato Grosso do Sul	2015	0
Mato Grosso do Sul	2016	0
Mato Grosso do Sul	2017	0
Minas Gerais	2000	4
Minas Gerais	2001	9
Minas Gerais	2002	5
Minas Gerais	2003	28
Minas Gerais	2004	7
Minas Gerais	2005	19
Minas Gerais	2006	11
Minas Gerais	2007	10
Minas Gerais	2008	16
Minas Gerais	2009	13
Minas Gerais	2010	12
Minas Gerais	2011	13
Minas Gerais	2012	15
Minas Gerais	2013	18
Minas Gerais	2014	13
Minas Gerais	2015	7
Minas Gerais	2016	20
Minas Gerais	2017	1
Pará	2000	23
Pará	2001	11
Pará	2002	7
Pará	2003	18
Pará	2004	25
Pará	2005	41
Pará	2006	18
Pará	2007	19
Pará	2008	12
Pará	2009	11
Pará	2010	16
Pará	2011	15
Pará	2012	8
Pará	2013	15
Pará	2014	14
Pará	2015	26
Pará	2016	10
Pará	2017	1
Paraíba	2000	2
Paraíba	2001	0
Paraíba	2002	1
Paraíba	2003	3
Paraíba	2004	6
Paraíba	2005	1
Paraíba	2006	4
Paraíba	2007	4
Paraíba	2008	5
Paraíba	2009	2
Paraíba	2010	1
Paraíba	2011	5
Paraíba	2012	6
Paraíba	2013	3
Paraíba	2014	2
Paraíba	2015	1
Paraíba	2016	0
Paraíba	2017	0
Paraná	2000	3
Paraná	2001	29
Paraná	2002	35
Paraná	2003	34
Paraná	2004	29
Paraná	2005	35
Paraná	2006	36
Paraná	2007	29
Paraná	2008	18
Paraná	2009	19
Paraná	2010	61
Paraná	2011	58
Paraná	2012	24
Paraná	2013	45
Paraná	2014	26
Paraná	2015	50
Paraná	2016	36
Paraná	2017	3
Pernambuco	2000	110
Pernambuco	2001	36
Pernambuco	2002	36
Pernambuco	2003	35
Pernambuco	2004	64
Pernambuco	2005	41
Pernambuco	2006	34
Pernambuco	2007	27
Pernambuco	2008	13
Pernambuco	2009	17
Pernambuco	2010	19
Pernambuco	2011	41
Pernambuco	2012	17
Pernambuco	2013	14
Pernambuco	2014	24
Pernambuco	2015	20
Pernambuco	2016	15
Pernambuco	2017	0
Piauí	2000	1
Piauí	2001	0
Piauí	2002	0
Piauí	2003	0
Piauí	2004	0
Piauí	2005	0
Piauí	2006	0
Piauí	2007	0
Piauí	2008	0
Piauí	2009	0
Piauí	2010	0
Piauí	2011	0
Piauí	2012	0
Piauí	2013	0
Piauí	2014	1
Piauí	2015	0
Piauí	2016	0
Piauí	2017	0
Rio de Janeiro	2000	54
Rio de Janeiro	2001	66
Rio de Janeiro	2002	52
Rio de Janeiro	2003	49
Rio de Janeiro	2004	64
Rio de Janeiro	2005	58
Rio de Janeiro	2006	53
Rio de Janeiro	2007	46
Rio de Janeiro	2008	55
Rio de Janeiro	2009	48
Rio de Janeiro	2010	58
Rio de Janeiro	2011	33
Rio de Janeiro	2012	30
Rio de Janeiro	2013	42
Rio de Janeiro	2014	40
Rio de Janeiro	2015	22
Rio de Janeiro	2016	23
Rio de Janeiro	2017	9
Rio Grande do Norte	2000	1
Rio Grande do Norte	2001	4
Rio Grande do Norte	2002	1
Rio Grande do Norte	2003	1
Rio Grande do Norte	2004	0
Rio Grande do Norte	2005	0
Rio Grande do Norte	2006	1
Rio Grande do Norte	2007	2
Rio Grande do Norte	2008	2
Rio Grande do Norte	2009	1
Rio Grande do Norte	2010	2
Rio Grande do Norte	2011	4
Rio Grande do Norte	2012	2
Rio Grande do Norte	2013	0
Rio Grande do Norte	2014	0
Rio Grande do Norte	2015	1
Rio Grande do Norte	2016	1
Rio Grande do Norte	2017	1
Rio Grande do Sul	2000	47
Rio Grande do Sul	2001	75
Rio Grande do Sul	2002	21
Rio Grande do Sul	2003	29
Rio Grande do Sul	2004	15
Rio Grande do Sul	2005	30
Rio Grande do Sul	2006	32
Rio Grande do Sul	2007	33
Rio Grande do Sul	2008	30
Rio Grande do Sul	2009	20
Rio Grande do Sul	2010	25
Rio Grande do Sul	2011	25
Rio Grande do Sul	2012	17
Rio Grande do Sul	2013	25
Rio Grande do Sul	2014	26
Rio Grande do Sul	2015	33
Rio Grande do Sul	2016	16
Rio Grande do Sul	2017	5
Rondônia	2000	1
Rondônia	2001	1
Rondônia	2002	4
Rondônia	2003	0
Rondônia	2004	0
Rondônia	2005	0
Rondônia	2006	0
Rondônia	2007	0
Rondônia	2008	2
Rondônia	2009	3
Rondônia	2010	1
Rondônia	2011	2
Rondônia	2012	2
Rondônia	2013	4
Rondônia	2014	4
Rondônia	2015	3
Rondônia	2016	1
Rondônia	2017	1
Roraima	2000	0
Roraima	2001	0
Roraima	2002	0
Roraima	2003	0
Roraima	2004	0
Roraima	2005	0
Roraima	2006	1
Roraima	2007	0
Roraima	2008	1
Roraima	2009	0
Roraima	2010	0
Roraima	2011	0
Roraima	2012	0
Roraima	2013	0
Roraima	2014	0
Roraima	2015	0
Roraima	2016	0
Roraima	2017	0
Santa Catarina	2000	12
Santa Catarina	2001	30
Santa Catarina	2002	14
Santa Catarina	2003	17
Santa Catarina	2004	17
Santa Catarina	2005	21
Santa Catarina	2006	13
Santa Catarina	2007	11
Santa Catarina	2008	25
Santa Catarina	2009	17
Santa Catarina	2010	21
Santa Catarina	2011	18
Santa Catarina	2012	9
Santa Catarina	2013	10
Santa Catarina	2014	10
Santa Catarina	2015	15
Santa Catarina	2016	8
Santa Catarina	2017	4
São Paulo	2000	83
São Paulo	2001	111
São Paulo	2002	109
São Paulo	2003	78
São Paulo	2004	81
São Paulo	2005	79
São Paulo	2006	129
São Paulo	2007	99
São Paulo	2008	80
São Paulo	2009	94
São Paulo	2010	96
São Paulo	2011	111
São Paulo	2012	69
São Paulo	2013	102
São Paulo	2014	89
São Paulo	2015	86
São Paulo	2016	58
São Paulo	2017	28
Sergipe	2000	8
Sergipe	2001	10
Sergipe	2002	4
Sergipe	2003	0
Sergipe	2004	5
Sergipe	2005	4
Sergipe	2006	13
Sergipe	2007	20
Sergipe	2008	12
Sergipe	2009	14
Sergipe	2010	11
Sergipe	2011	17
Sergipe	2012	11
Sergipe	2013	12
Sergipe	2014	13
Sergipe	2015	15
Sergipe	2016	2
Sergipe	2017	1
Tocantins	2000	0
Tocantins	2001	0
Tocantins	2002	0
Tocantins	2003	0
Tocantins	2004	0
Tocantins	2005	1
Tocantins	2006	0
Tocantins	2007	0
Tocantins	2008	0
Tocantins	2009	0
Tocantins	2010	0
Tocantins	2011	0
Tocantins	2012	0
Tocantins	2013	0
Tocantins	2014	0
Tocantins	2015	0
Tocantins	2016	0
Tocantins	2017	0
