# Supplementary material for: Spatiotemporal dynamics and risk factors for human Leptospirosis in Brazil
Source: Sci Rep. 2018 Oct 11;8:15170. doi: 10.1038/s41598-018-33381-3 (PMC6181921; doi:10.1038/s41598-018-33381-3)
Supplement: Supplementary file 6 — Supplementary-Analysis [file 41598_2018_33381_MOESM6_ESM.zip › 33381 Supplementary zip-file/data/covariates/soil.csv]

SIGLAUF3	MIN	MAX	RANGE	MEAN	STD	SUM	YEAR
AC	112.3333333	300.55	188.2166667	197.7773765	47.17129239	1429337.1	2000
AL	0.7	241.4916667	240.7916667	115.4981729	79.24516495	151187.1083	2000
AM	12.6	361.1083333	348.5083333	155.4809957	93.36072567	11468278.24	2000
AP	250.6083333	418.1083333	167.5	342.9896717	46.05940775	2289456.058	2000
BA	0.5	295.0583333	294.5583333	72.20163763	69.75279083	1952043.475	2000
CE	16.40833333	460.7916667	444.3833333	89.21040804	73.88883999	624562.0667	2000
DF	85.625	130.0166667	44.39166667	104.1333633	11.41432135	28949.075	2000
ES	77.4	261.9	184.5	150.1313603	35.42647158	343050.1583	2000
GO	32.03333333	164.7583333	132.725	94.17283637	25.52207309	1558937.133	2000
MA	59.49166667	738.725	679.2333333	334.9812236	166.6380005	5215992.633	2000
MG	25.49166667	322.8083333	297.3166667	106.6475048	53.09798275	3082326.183	2000
MS	12.55833333	190.0166667	177.4583333	38.54764753	21.58624714	686302.3167	2000
MT	37.56666667	331.05	293.4833333	172.1660305	79.09531255	7473383.05	2000
PA	126.075	457.7916667	331.7166667	286.6251645	72.17044461	16799387.52	2000
PB	1.408333333	189.3333333	187.925	65.46657891	49.22388563	174075.6333	2000
PE	0.6	208.3666667	207.7666667	43.19110813	54.41610871	201054.6083	2000
PI	2.05	654.075	652.025	150.1542267	132.8895721	1782781.133	2000
PR	11.06666667	77.25	66.18333333	45.55759361	14.06686956	466008.625	2000
RJ	33.15	158.025	124.875	81.35394757	23.6292716	179466.8083	2000
RN	3.166666667	167.6583333	164.4916667	47.82324561	38.02049588	119032.0583	2000
RO	148.1	415.5083333	267.4083333	274.642659	55.44166941	3106757.758	2000
RR	32.6	469.8	437.2	232.2515685	98.31208924	2439570.475	2000
RS	26.88333333	94.60833333	67.725	48.32115909	11.86345697	697177.6833	2000
SC	29.75	73.71666667	43.96666667	49.12966172	6.006650667	245206.1417	2000
SE	0.858333333	230.7166667	229.8583333	60.8003128	45.43858453	63171.525	2000
SP	9.783333333	80.58333333	70.8	30.74798532	12.97121836	385364.5	2000
TO	89.59166667	365.6916667	276.1	172.9115078	48.68759367	2284506.842	2000
AC	112.2333333	296.4666667	184.2333333	193.7782586	49.37201564	1400435.475	2001
AL	0.616666667	191.1583333	190.5416667	101.2072002	54.99003121	132480.225	2001
AM	11.93333333	328.675	316.7416667	152.5064435	93.39168448	11248875.27	2001
AP	242.1166667	387.1083333	144.9916667	324.324774	38.98586858	2164867.867	2001
BA	0.425	267.9333333	267.5083333	57.28437515	59.43295438	1548740.367	2001
CE	26.025	469.5083333	443.4833333	82.54873589	66.71902518	577923.7	2001
DF	86.93333333	132.6166667	45.68333333	106.0230216	11.52530966	29474.4	2001
ES	44.21666667	226.1583333	181.9416667	99.95980306	35.49595044	228408.15	2001
GO	43.80833333	179.025	135.2166667	107.6567708	25.18689344	1782150.183	2001
MA	52.83333333	716.15	663.3166667	314.8854511	158.8970602	4903081.358	2001
MG	11.55	315.5333333	303.9833333	100.8604759	49.28831357	2915069.475	2001
MS	17.24166667	206.775	189.5333333	43.60998746	23.41677992	776432.2167	2001
MT	42.35833333	352.1583333	309.8	186.5866261	81.26648582	8099352.267	2001
PA	120.15	448.4	328.25	276.5103657	65.35606477	16206549.04	2001
PB	1.158333333	159.1583333	158	54.00897581	40.8618302	143609.8667	2001
PE	0.5	173.6333333	173.1333333	39.70766559	42.49917511	184839.1833	2001
PI	8.466666667	653.8666667	645.4	134.3669881	131.2535678	1595339.25	2001
PR	18.85833333	85.15833333	66.3	46.21767442	15.62273058	472760.5917	2001
RJ	27.85	169.7416667	141.8916667	77.76826836	28.5310455	171556.8	2001
RN	2.758333333	163.0583333	160.3	35.33731753	33.10194848	87954.58333	2001
RO	162.3	406.9416667	244.6416667	289.915611	51.31432205	3279525.392	2001
RR	23.775	393.9	370.125	185.3864774	79.62490589	1947299.558	2001
RS	28.29166667	98.9	70.60833333	55.44714444	15.32274443	799991.4	2001
SC	31.65	71	39.35	49.44351499	6.330975853	246772.5833	2001
SE	9.05	183.75	174.7	54.35141963	31.4736534	56471.125	2001
SP	18.55	92.69166667	74.14166667	38.89842615	13.45825845	487513.975	2001
TO	93.68333333	348.5083333	254.825	178.3466237	43.46246029	2356315.592	2001
AC	89.625	298.4583333	208.8333333	181.6048626	57.68750328	1312458.342	2002
AL	0.6	250.3583333	249.7583333	111.073905	72.12517954	145395.7417	2002
AM	12.6	331.7916667	319.1916667	148.9353184	88.62007629	10985469.08	2002
AP	240.225	386.5083333	146.2833333	319.0014819	36.8810096	2129334.892	2002
BA	0.6	272.0666667	271.4666667	62.21115642	57.21412993	1681940.825	2002
CE	21.54166667	462.2166667	440.675	101.3073656	72.86272053	709252.8667	2002
DF	79.55	118.0916667	38.54166667	95.23354317	10.19358119	26474.925	2002
ES	47.13333333	236.95	189.8166667	107.8256747	36.00226132	246381.6667	2002
GO	30.3	157.2666667	126.9666667	86.43451029	23.62747003	1430836.883	2002
MA	52.575	739.2	686.625	326.079487	171.7710871	5077383.692	2002
MG	19.1	288.0333333	268.9333333	93.60661229	45.93865666	2705418.308	2002
MS	14.4	178.725	164.325	29.64992839	16.35335928	527887.325	2002
MT	35.625	337.6583333	302.0333333	168.3605271	76.22498757	7308193.758	2002
PA	119.6916667	441.9666667	322.275	262.5263736	66.77760793	15386933.28	2002
PB	1.25	207.675	206.425	91.56721512	58.5046733	243477.225	2002
PE	0.6	212.7583333	212.1583333	56.81531686	50.45976789	264475.3	2002
PI	17.56666667	672.95	655.3833333	144.90097	128.5187364	1720409.217	2002
PR	11.36666667	85.6	74.23333333	44.77643872	16.54577557	458018.1917	2002
RJ	27.43333333	161.625	134.1916667	75.45492218	27.02463299	166453.5583	2002
RN	4.975	186.2083333	181.2333333	65.31517678	41.37660536	162569.475	2002
RO	152.2416667	398.25	246.0083333	272.2594899	52.23602031	3079799.35	2002
RR	25.18333333	379.775	354.5916667	182.148645	76.11120724	1913289.367	2002
RS	24.71666667	98.175	73.45833333	52.32655427	15.33088911	754967.525	2002
SC	27.18333333	65.3	38.11666667	48.15834001	7.898756275	240358.275	2002
SE	4.958333333	206.7833333	201.825	49.67362849	36.03370346	51610.9	2002
SP	15.71666667	85.475	69.75833333	34.97714567	12.99053653	438368.5667	2002
TO	80.60833333	343.0666667	262.4583333	153.384784	42.85577195	2026519.767	2002
AC	122.3833333	301.3666667	178.9833333	192.307879	45.73419234	1389809.042	2003
AL	0.508333333	210.3166667	209.8083333	90.62647059	70.21595706	118630.05	2003
AM	11.93333333	350.6583333	338.725	155.1381062	95.03882315	11442986.72	2003
AP	238.4083333	393.1416667	154.7333333	320.1923009	39.39142104	2137283.608	2003
BA	0.508333333	240.575	240.0666667	49.22409442	58.8326116	1330822.617	2003
CE	23.83333333	450.475	426.6416667	98.19228563	74.31123444	687444.1917	2003
DF	85.99166667	128.5583333	42.56666667	103.7610612	11.11352019	28845.575	2003
ES	30.54166667	205.125	174.5833333	85.97324581	33.91633538	196448.8667	2003
GO	38.775	170.8833333	132.1083333	98.59776086	26.04019135	1632187.333	2003
MA	54.30833333	713.1166667	658.8083333	304.9712692	155.8793447	4748707.633	2003
MG	4.225	259.9083333	255.6833333	85.70848759	42.70204435	2477146.708	2003
MS	11.23333333	163.525	152.2916667	36.67708567	17.20555987	652998.8333	2003
MT	36.38333333	338.625	302.2416667	181.1526679	81.39264022	7863475.008	2003
PA	113.95	452.2083333	338.2583333	274.7775884	63.25005379	16104989.23	2003
PB	1.083333333	175.7	174.6166667	63.21638461	43.56690829	168092.3667	2003
PE	0.575	180.55	179.975	39.34233441	45.29091797	183138.5667	2003
PI	5.05	630.675	625.625	129.7536764	126.5409116	1540565.4	2003
PR	10.675	82.09166667	71.41666667	42.00116988	17.6638072	429629.9667	2003
RJ	29.31666667	144.9916667	115.675	67.97304322	22.98465075	149948.5333	2003
RN	7	159.175	152.175	54.09619325	34.44315025	134645.425	2003
RO	148.0666667	419.0916667	271.025	288.6982268	53.8825149	3265754.342	2003
RR	25.03333333	369.1833333	344.15	174.9923767	73.70586012	1838119.925	2003
RS	29.36666667	100.7833333	71.41666667	57.6669826	15.7540144	832019.225	2003
SC	31.55	75.46666667	43.91666667	48.19013057	6.006046822	240516.9417	2003
SE	2.475	182.5416667	180.0666667	45.05750722	37.85458634	46814.75	2003
SP	10.70833333	75.49166667	64.78333333	28.92533113	13.78336092	362521.175	2003
TO	92.89166667	344.2	251.3083333	168.4786848	42.2117557	2225940.383	2003
AC	123.65	280.7666667	157.1166667	199.3150939	48.17142373	1440450.183	2004
AL	0.5	232.7416667	232.2416667	98.16214668	72.57636488	128494.25	2004
AM	12.33333333	348.0583333	335.725	151.3313665	90.45111754	11162201.59	2004
AP	212.9916667	395.2166667	182.225	321.5503271	44.70024631	2146348.433	2004
BA	0.5	275.0166667	274.5166667	71.16394961	57.42851479	1923988.542	2004
CE	38.93333333	479.25	440.3166667	122.6647907	82.0234116	858776.2	2004
DF	78.40833333	120.8833333	42.475	97.58917866	10.43648331	27129.79167	2004
ES	79.8	268.9666667	189.1666667	153.9561561	37.72430755	351789.8167	2004
GO	36.8	161.5583333	124.7583333	95.43593794	22.63148012	1579846.517	2004
MA	51.05	715.2	664.15	314.0127513	161.1201715	4889492.55	2004
MG	29.1	341.375	312.275	111.8777241	52.40081208	3233489.983	2004
MS	12.425	183.4666667	171.0416667	37.39109563	20.08391263	665711.0667	2004
MT	31.65	331.7166667	300.0666667	173.3712156	79.24646935	7525697.725	2004
PA	117.375	443.8916667	326.5166667	275.3248214	67.22148589	16137063.11	2004
PB	0.958333333	213.8333333	212.875	83.11637207	63.57796788	221006.4333	2004
PE	0.5	205.5666667	205.0666667	61.98602399	49.10049694	288544.9417	2004
PI	28.275	617.375	589.1	149.7867557	122.5910793	1778418.15	2004
PR	17.39166667	80.09166667	62.7	42.78096425	14.12469724	437606.4833	2004
RJ	56	173.7916667	117.7916667	98.13181097	24.34041335	216478.775	2004
RN	4.175	202.375	198.2	51.64064551	42.90498702	128533.5667	2004
RO	150.075	396.1	246.025	268.8793693	52.93480704	3041563.425	2004
RR	28.64166667	414.6833333	386.0416667	194.659943	84.38536267	2044708.042	2004
RS	26.15833333	85.16666667	59.00833333	45.78653255	11.92821438	660608.0917	2004
SC	30.71666667	64.39166667	33.675	47.90909804	6.734642279	239114.3083	2004
SE	1.666666667	203.1916667	201.525	42.87569779	38.63235574	44547.85	2004
SP	12.00833333	90.96666667	78.95833333	39.25820035	13.96288012	492023.025	2004
TO	72.66666667	347.7666667	275.1	158.3530742	47.87403347	2092160.817	2004
AC	90.84166667	258.1916667	167.35	164.5975935	52.08684442	1189546.808	2005
AL	0.491666667	177.4166667	176.925	89.88365801	57.42554923	117657.7083	2005
AM	12.6	325.625	313.025	138.736567	83.93683111	10233209.18	2005
AP	254.7	410.3	155.6	342.9564869	42.06178613	2289234.55	2005
BA	0.475	270.5166667	270.0416667	70.43394332	62.07540609	1904252.092	2005
CE	14.775	396.25	381.475	68.18030281	50.22815927	477330.3	2005
DF	82.01666667	120.4833333	38.46666667	97.70269784	9.916537881	27161.35	2005
ES	83.93333333	280.9333333	197	167.0309446	40.38353054	381665.7083	2005
GO	31.38333333	165.95	134.5666667	93.27017035	24.63866273	1543994.4	2005
MA	50.55833333	656.7833333	606.225	284.9473541	144.5134767	4436915.25	2005
MG	26.99166667	333.2166667	306.225	115.5512842	53.68624257	3339663.217	2005
MS	11.35833333	171.0416667	159.6833333	30.1500351	18.80193091	536791.225	2005
MT	18.43333333	348.3083333	329.875	167.0268958	83.25441823	7250303.492	2005
PA	127.4333333	447.4416667	320.0083333	271.8914171	73.07029351	15935827.85	2005
PB	0.858333333	148.675	147.8166667	66.54131879	45.28358596	176933.3667	2005
PE	0.5	163.0583333	162.5583333	45.83599714	41.08960993	213366.5667	2005
PI	10.74166667	546.4583333	535.7166667	118.1856628	102.9307488	1403218.375	2005
PR	13.00833333	79.43333333	66.425	41.64052612	15.1232588	425940.9417	2005
RJ	61.7	187.775	126.075	109.0946623	25.04179949	240662.825	2005
RN	2.641666667	149.2666667	146.625	40.57088858	34.54355421	100980.9417	2005
RO	158.2833333	387.2833333	229	268.5379265	49.08190117	3037701.025	2005
RR	29.18333333	424.8	395.6166667	209.8783075	87.74207483	2204561.742	2005
RS	21.83333333	77.54166667	55.70833333	43.76887533	12.64419922	631497.3333	2005
SC	23.45833333	63.7	40.24166667	44.56071929	7.486264283	222402.55	2005
SE	1.266666667	157.9833333	156.7166667	42.64893327	32.29816829	44312.24167	2005
SP	11.20833333	98.125	86.91666667	38.93372297	16.45990266	487956.35	2005
TO	91.35833333	335.125	243.7666667	162.5776176	39.85865924	2147975.483	2005
AC	114.9	296.7916667	181.8916667	197.3555579	50.26967799	1426288.617	2006
AL	0.4	203.65	203.25	108.1974917	61.74344471	141630.5167	2006
AM	12.6	337.925	325.325	147.0464272	87.62152744	10846144.47	2006
AP	244.175	418.15	173.975	342.6445768	45.85289425	2287152.55	2006
BA	0.4	275.45	275.05	65.30917974	59.07534825	1765698.983	2006
CE	31.275	406.85	375.575	89.83927415	62.8248516	628964.7583	2006
DF	99.28333333	148.3083333	49.025	119.771223	12.30884731	33296.4	2006
ES	56.28333333	254.5833333	198.3	131.1003829	41.32374581	299564.375	2006
GO	37.11666667	181.6583333	144.5416667	110.9518258	27.74033214	1836696.525	2006
MA	60.98333333	672.7416667	611.7583333	302.0901558	148.8545244	4703845.817	2006
MG	28.51666667	336.5333333	308.0166667	116.8035009	56.70846966	3375854.783	2006
MS	11.74166667	152.3333333	140.5916667	34.3870619	16.17706368	612227.25	2006
MT	35.64166667	341.35	305.7083333	174.1090799	79.59652182	7557726.942	2006
PA	128.375	456.175	327.8	278.3167245	71.43386759	16312421.54	2006
PB	0.791666667	176.1166667	175.325	97.66796415	45.95499712	259699.1167	2006
PE	0.466666667	181.2166667	180.75	56.15269782	43.92765507	261390.8083	2006
PI	15.625	581.8333333	566.2083333	130.7806101	112.4482491	1552758.183	2006
PR	9.716666667	65.96666667	56.25	34.05076498	13.80306081	348305.275	2006
RJ	40.79166667	172.2333333	131.4416667	91.10861287	26.25793553	200985.6	2006
RN	20.66666667	164.1333333	143.4666667	70.40083702	34.52348519	175227.6833	2006
RO	155.7083333	415.1666667	259.4583333	278.299558	55.38424235	3148124.6	2006
RR	27.925	399.3416667	371.4166667	196.0432216	81.90523306	2059238	2006
RS	23.68333333	86.74166667	63.05833333	44.27201564	12.09344254	638756.6417	2006
SC	17.58333333	67.70833333	50.125	43.12669806	6.984728669	215245.35	2006
SE	1.175	188.3666667	187.1916667	55.74420918	35.77198703	57918.23333	2006
SP	9.566666667	90.34166667	80.775	31.87196601	13.48741046	399451.35	2006
TO	88.34166667	347.3416667	259	168.8053575	41.39258523	2230256.383	2006
AC	109.9666667	292.0166667	182.05	184.7484929	47.49885176	1335177.358	2007
AL	0.4	213.9583333	213.5583333	91.38924115	70.86605068	119628.5167	2007
AM	11.93333333	359.075	347.1416667	149.9569715	91.44291638	11060826.22	2007
AP	251.8666667	421.8833333	170.0166667	348.6494819	45.36265256	2327235.292	2007
BA	0.4	261.1083333	260.7083333	52.63361567	47.97139849	1423002.433	2007
CE	33.00833333	435.4	402.3916667	98.68172285	71.12785316	690870.7417	2007
DF	71.49166667	106.3666667	34.875	85.5618705	8.949361827	23786.2	2007
ES	53.36666667	225.825	172.4583333	107.9365354	32.23531607	246634.9833	2007
GO	30.01666667	144.9583333	114.9416667	82.20541007	21.65529363	1360828.358	2007
MA	50.6	694.7083333	644.1083333	299.6421135	157.6025853	4665727.35	2007
MG	15.81666667	265.4666667	249.65	85.83730855	40.58924747	2480869.892	2007
MS	14.71666667	213.6333333	198.9166667	37.1883631	26.70290383	662101.6167	2007
MT	42.76666667	329.2416667	286.475	176.0652873	74.98417783	7642641.992	2007
PA	129.4583333	453.3416667	323.8833333	272.130784	74.34734398	15949857.38	2007
PB	0.7	174.0083333	173.3083333	74.05270465	50.14700707	196906.1417	2007
PE	0.4	179.1333333	178.7333333	47.96862334	42.76735238	223293.9417	2007
PI	22.4	607.9666667	585.5666667	131.9599083	118.1347798	1566759.992	2007
PR	18.09166667	77.63333333	59.54166667	43.41519617	13.65332411	444094.0417	2007
RJ	28.95	148.7666667	119.8166667	75.83109701	23.02818439	167283.4	2007
RN	6.025	167.525	161.5	48.39642761	35.95113962	120458.7083	2007
RO	149.575	408.3	258.725	272.347054	54.82172605	3080789.875	2007
RR	31.66666667	392.6666667	361	192.5463498	79.4620801	2022506.858	2007
RS	28.25833333	101.7416667	73.48333333	54.13853618	14.22506164	781110.8	2007
SC	29.925	74.98333333	45.05833333	48.94662225	5.949494102	244292.5917	2007
SE	0.958333333	184.4416667	183.4833333	40.40313603	37.08090122	41978.85833	2007
SP	13.64166667	89.39166667	75.75	36.47458377	13.82781594	457135.9583	2007
TO	65.04166667	333.275	268.2333333	144.4493882	43.20487686	1908465.317	2007
AC	118.225	285.6333333	167.4083333	183.1174219	43.03139444	1323389.608	2008
AL	11.60833333	217.275	205.6666667	117.7186975	64.605274	154093.775	2008
AM	12.6	360.675	348.075	151.8646707	91.20820064	11201538.11	2008
AP	243.6416667	418.6	174.9583333	346.795402	45.26082344	2314859.308	2008
BA	0.5	241.45	240.95	54.36087686	52.15182945	1469700.667	2008
CE	32.60833333	435.4166667	402.8083333	99.79327477	71.88718845	698652.7167	2008
DF	90.05833333	131.4166667	41.35833333	107.3315048	10.66123229	29838.15833	2008
ES	52.375	248.725	196.35	112.5650255	36.58025212	257211.0833	2008
GO	34.9	166.4083333	131.5083333	99.33588206	26.45727052	1644406.192	2008
MA	51.175	694.3916667	643.2166667	297.5607518	151.1653716	4633318.467	2008
MG	14.95833333	308.2166667	293.2583333	103.1971749	47.39879142	2982604.75	2008
MS	11.79166667	175.8	164.0083333	31.59919775	19.88501524	562592.1167	2008
MT	32.025	338.5166667	306.4916667	174.9798484	78.17831788	7595525.258	2008
PA	114.9833333	464.425	349.4416667	277.4509593	77.66291444	16261678.18	2008
PB	21.49166667	200.825	179.3333333	111.1520371	45.33314433	295553.2667	2008
PE	14	204.2333333	190.2333333	81.3102739	47.81001766	378499.325	2008
PI	30.95833333	610.5	579.5416667	141.2669902	115.8760979	1677262.975	2008
PR	16.48333333	81.95	65.46666667	46.58661322	13.71900105	476534.4667	2008
RJ	23.7	163.6666667	139.9666667	84.80467664	26.15215694	187079.1167	2008
RN	32.48333333	188.1	155.6166667	77.46464778	41.51610692	192809.5083	2008
RO	150.375	411.825	261.45	278.3651373	54.09486046	3148866.433	2008
RR	33.36666667	440.7583333	407.3916667	224.7928392	92.96654832	2361223.983	2008
RS	26.25833333	89.58333333	63.325	42.35962711	11.12768986	611164.7	2008
SC	31.53333333	63.99166667	32.45833333	46.645926	6.359694119	232809.8167	2008
SE	10.325	176.6083333	166.2833333	55.37827238	34.46185941	57538.025	2008
SP	15.525	96.49166667	80.96666667	38.65755007	15.39274829	484495.075	2008
TO	90	322.2833333	232.2833333	160.152159	36.95433175	2115930.325	2008
AC	112.3166667	307.175	194.8583333	205.0351541	53.52904963	1481789.058	2009
AL	13.15833333	204.2583333	191.1	111.9125859	54.41078048	146493.575	2009
AM	12.35833333	308.5666667	296.2083333	147.227644	86.61308674	10859511.03	2009
AP	248.525	392.875	144.35	329.0211885	38.82324714	2196216.433	2009
BA	0.5	249.6916667	249.1916667	60.89162105	57.4531246	1646265.867	2009
CE	33.30833333	459.325	426.0166667	109.3023651	79.8386027	765225.8583	2009
DF	103.875	152.5	48.625	123.5473022	12.51980817	34346.15	2009
ES	62.29166667	277.4666667	215.175	156.6069438	45.46326346	357846.8667	2009
GO	32.96666667	194.1416667	161.175	113.2620953	31.11729451	1874940.725	2009
MA	55.95833333	715.15	659.1916667	313.6127331	152.0778655	4883263.867	2009
MG	22.64166667	354.325	331.6833333	121.8981166	58.95527509	3523099.367	2009
MS	6.991666667	168.825	161.8333333	34.80811054	13.97998988	619723.6	2009
MT	36.13333333	344.35	308.2166667	182.7737362	76.30999376	7933842.342	2009
PA	121.2083333	452.475	331.2666667	276.2300446	66.76625652	16190119.14	2009
PB	12.53333333	201.5083333	188.975	104.0609816	48.44070537	276698.15	2009
PE	4.05	188.0666667	184.0166667	69.65557644	46.19441275	324246.7083	2009
PI	28.93333333	639.275	610.3416667	154.3111177	123.0668759	1832135.9	2009
PR	23.56666667	83.95833333	60.39166667	49.07591244	12.0505757	501997.5083	2009
RJ	61.7	192.4416667	130.7416667	114.9105734	27.25507233	253492.725	2009
RN	28.61666667	182.075	153.4583333	78.32172559	39.99073868	194942.775	2009
RO	143.75	424.7833333	281.0333333	280.5985524	57.65404395	3174130.825	2009
RR	23.075	425.225	402.15	199.7466981	88.63507224	2098139.317	2009
RS	22.225	95.44166667	73.21666667	47.69004886	14.19730996	688072.025	2009
SC	31.84166667	65.3	33.45833333	48.25409571	6.386635482	240836.1917	2009
SE	16.975	165.6583333	148.6833333	54.6478505	28.33748181	56779.11667	2009
SP	25.04166667	104.325	79.28333333	43.04357031	13.43888196	539465.0667	2009
TO	102.4	343.6666667	241.2666667	191.100637	41.04017161	2524821.617	2009
AC	98.35833333	285.5083333	187.15	178.5424784	49.90020203	1290326.492	2010
AL	4.491666667	184.0166667	179.525	98.5556659	58.41470069	129009.3667	2010
AM	12.6	345.8083333	333.2083333	145.2894314	89.57480872	10716548.46	2010
AP	255.6916667	432.5166667	176.825	357.5457528	47.34259333	2386617.9	2010
BA	0.5	229.3916667	228.8916667	45.13087858	49.60502849	1220158.433	2010
CE	16.99166667	411.7166667	394.725	66.48450578	52.45998398	465458.025	2010
DF	91.48333333	136.6916667	45.20833333	110.4044664	11.62930923	30692.44167	2010
ES	60.26666667	250.2166667	189.95	133.3376988	39.18078542	304676.6417	2010
GO	38.675	171.7916667	133.1166667	100.555762	26.68651389	1664600.083	2010
MA	52.89166667	692.3916667	639.5	303.3566914	154.0788182	4723567.042	2010
MG	17.85833333	338.15	320.2916667	114.0620805	55.91744154	3296622.25	2010
MS	14.46666667	173.95	159.4833333	35.63351915	12.77050018	634419.175	2010
MT	26.575	334.4583333	307.8833333	169.3333061	79.63918066	7350420.15	2010
PA	120.3833333	467.7166667	347.3333333	278.1231838	77.41247492	16301077.92	2010
PB	4.525	141.325	136.8	45.56755673	33.34427913	121164.1333	2010
PE	2.341666667	163.3083333	160.9666667	38.48277121	38.23037456	179137.3	2010
PI	6.433333333	614.6	608.1666667	113.5504948	115.6359207	1348185.025	2010
PR	20.975	84.26666667	63.29166667	48.20525141	13.30246256	493091.5167	2010
RJ	44.73333333	174.1416667	129.4083333	94.55313161	24.78263128	208584.2083	2010
RN	5.6	118.775	113.175	28.3638476	25.98771875	70597.61667	2010
RO	138.375	407.7583333	269.3833333	269.3416836	56.5079432	3046793.125	2010
RR	31.75833333	408.2083333	376.45	204.779626	84.90315848	2151005.192	2010
RS	28.58333333	94.3	65.71666667	51.31475256	13.909232	740369.25	2010
SC	30.875	71.89166667	41.01666667	50.10306218	6.393166924	250064.3833	2010
SE	5.625	175.2666667	169.6416667	54.30761149	33.26197798	56425.60833	2010
SP	17.04166667	91.725	74.68333333	37.84489149	13.45649297	474310.025	2010
TO	78.71666667	329.2416667	250.525	148.8875423	40.97402794	1967102.208	2010
AC	125.2583333	260.6083333	135.35	174.0699899	34.36589913	1258003.817	2011
AL	2.491666667	226.45	223.9583333	109.5413802	68.04490805	143389.6667	2011
AM	12.6	349.675	337.075	145.4200278	88.51749357	10726181.25	2011
AP	254.7166667	404.7833333	150.0666667	338.2595468	39.55289412	2257882.475	2011
BA	0.45	269.4666667	269.0166667	55.69096174	62.61812211	1505660.842	2011
CE	34.575	464.0666667	429.4916667	113.4101105	76.53422487	793984.1833	2011
DF	93.38333333	140.125	46.74166667	113.1077338	12.11848823	31443.95	2011
ES	57.88333333	247.0333333	189.15	126.9340518	38.90793554	290044.3083	2011
GO	39.81666667	179.6833333	139.8666667	104.477586	27.77675112	1729521.958	2011
MA	68.3	706.8333333	638.5333333	322.3318027	152.7554563	5019028.5	2011
MG	21.44166667	330.1666667	308.725	113.4316195	53.87507448	3278400.667	2011
MS	17.2	190.6583333	173.4583333	37.3858983	23.83685054	665618.5333	2011
MT	32.81666667	329.3083333	296.4916667	170.7107175	76.82688326	7410210.825	2011
PA	125.4333333	456.4083333	330.975	278.9659575	70.97179216	16350473.73	2011
PB	6.966666667	210.7166667	203.75	104.7737683	59.87975639	278593.45	2011
PE	1.675	200.4083333	198.7333333	58.36429288	54.53682817	271685.7833	2011
PI	3.541666667	631.4166667	627.875	149.7109352	127.1301341	1777517.933	2011
PR	16.875	79.48333333	62.60833333	43.91196598	14.13244479	449175.5	2011
RJ	46.14166667	166.5583333	120.4166667	91.43904881	22.48293199	201714.5417	2011
RN	12.6	196.3	183.7	71.61664323	43.95385398	178253.825	2011
RO	140.7583333	406.1666667	265.4083333	267.4663823	54.60908741	3025579.717	2011
RR	33.63333333	453.7166667	420.0833333	221.9666627	93.88322303	2331537.825	2011
RS	26.59166667	88.59166667	62	43.80225487	12.71847059	631978.9333	2011
SC	30.1	64.925	34.825	47.56517064	6.7109375	237397.7667	2011
SE	3.075	181.6166667	178.5416667	50.51689926	34.85601317	52487.05833	2011
SP	15.075	85.20833333	70.13333333	39.47763438	14.69424407	494773.1917	2011
TO	93.6	360.8916667	267.2916667	172.5691423	46.53906247	2279983.508	2011
AC	94.65833333	295.2583333	200.6	182.7157742	58.79742533	1320486.9	2012
AL	1.716666667	162.15	160.4333333	52.5416603	44.40942544	68777.03333	2012
AM	12.6	359.8583333	347.2583333	147.8177543	90.56965002	10903037.56	2012
AP	236.2916667	388.3833333	152.0916667	321.8533034	39.85002559	2148370.8	2012
BA	0.4	226.475	226.075	47.6593693	56.89278832	1288518.708	2012
CE	6.841666667	401.675	394.8333333	48.67449769	54.4589947	340770.1583	2012
DF	93.21666667	137.65	44.43333333	110.8153477	11.30508449	30806.66667	2012
ES	60.18333333	259.65	199.4666667	141.9982859	40.95683245	324466.0833	2012
GO	37.08333333	167.85	130.7666667	102.8039573	25.80093378	1701816.708	2012
MA	50.075	669.8833333	619.8083333	293.6737289	147.5817897	4572793.633	2012
MG	15.3	301.625	286.325	104.1333088	48.66300007	3009660.892	2012
MS	13.99166667	145.875	131.8833333	34.38239113	12.96091449	612144.0917	2012
MT	35.45	347.3833333	311.9333333	176.3178137	80.67883492	7653603.658	2012
PA	126.45	449.8916667	323.4416667	274.5081444	68.61043952	16089196.85	2012
PB	4.308333333	126.25	121.9416667	23.58005829	16.4136014	62699.375	2012
PE	1.291666667	146.7916667	145.5	18.56201933	25.09342408	86406.2	2012
PI	2.483333333	586.2416667	583.7583333	111.7342345	115.0220683	1326620.567	2012
PR	15.60833333	73.825	58.21666667	39.51285398	13.15977029	404176.9833	2012
RJ	45.79166667	174.9166667	129.125	97.20500151	23.94482448	214434.2333	2012
RN	5.475	51.38333333	45.90833333	13.68289139	8.460312672	34056.71667	2012
RO	160.1416667	405.125	244.9833333	273.6779629	53.80128534	3095845.117	2012
RR	25.25	397.7666667	372.5166667	196.3014336	81.62704118	2061950.258	2012
RS	28.60833333	87.8	59.19166667	48.25134114	13.28316533	696170.35	2012
SC	31.63333333	60.74166667	29.10833333	46.29806151	5.721782036	231073.625	2012
SE	2.1	141.2	139.1	26.87159127	28.27295519	27919.58333	2012
SP	14.41666667	91.725	77.30833333	38.90822296	15.2539643	487636.7583	2012
TO	86.2	328.05	241.85	163.1521742	37.47994095	2155566.525	2012
AC	109.4416667	305.15	195.7083333	196.5648206	50.02555592	1420573.958	2013
AL	1.308333333	191.8666667	190.5583333	78.63735676	67.66592535	102936.3	2013
AM	12.25	366.075	353.825	156.5423976	95.77359732	11546567.25	2013
AP	260.85	410.4666667	149.6166667	346.4301648	40.1145582	2312421.35	2013
BA	0.4	245.4666667	245.0666667	54.37731235	60.02269404	1470145.017	2013
CE	3.9	343.8166667	339.9166667	34.72954816	36.58820674	243141.5667	2013
DF	79.1	121.25	42.15	96.39256595	11.19544092	26797.13333	2013
ES	35.14166667	220.9166667	185.775	95.28513494	39.17535675	217726.5333	2013
GO	29.06666667	169.525	140.4583333	88.20458801	29.62616987	1460138.75	2013
MA	55.44166667	693	637.5583333	315.6621776	150.5249841	4915175.767	2013
MG	21.675	290.0416667	268.3666667	94.38822919	45.21359387	2728008.6	2013
MS	9.066666667	120.0666667	111	33.82656379	11.27358321	602248.1417	2013
MT	31.75833333	331.3416667	299.5833333	168.2528305	80.97914779	7303518.867	2013
PA	144.5	461.15	316.65	291.4963647	69.81849817	17084893.43	2013
PB	2.616666667	161.5666667	158.95	26.5517049	31.58322708	70600.98333	2013
PE	1.05	164.3416667	163.2916667	25.38419979	43.11920883	118163.45	2013
PI	1.891666667	607.125	605.2333333	124.2213011	116.5108343	1474879.508	2013
PR	16.68333333	74.61666667	57.93333333	42.16330042	12.15427282	431288.4	2013
RJ	31.84166667	176.4416667	144.6	84.3543631	30.48596373	186085.725	2013
RN	3	121.675	118.675	15.13757868	20.71144329	37677.43333	2013
RO	155	427.625	272.625	276.9435702	59.80841915	3132785.667	2013
RR	26.55833333	407.075	380.5166667	204.5492876	85.01266261	2148585.717	2013
RS	24.7	95.41666667	70.71666667	47.26081058	14.23299283	681878.975	2013
SC	27.96666667	61.54166667	33.575	43.69627496	5.270886908	218088.1083	2013
SE	1.583333333	160.1333333	158.55	34.76106833	35.08190385	36116.75	2013
SP	17.825	97.05833333	79.23333333	39.31657823	12.8564555	492754.675	2013
TO	91.56666667	385.9833333	294.4166667	175.6429704	50.03999043	2320594.925	2013
AC	112.8	311.875	199.075	194.3784477	55.36548661	1404773.042	2014
AL	1.2	256.4666667	255.2666667	101.3603132	80.80821132	132680.65	2014
AM	11.93333333	339.8833333	327.95	151.6535429	92.5154439	11185965.32	2014
AP	248.725	406.35	157.625	335.1913858	43.10425371	2237402.5	2014
BA	0.4	254.65	254.25	53.85999809	56.72064887	1456158.908	2014
CE	29.65833333	401.8833333	372.225	81.85617055	53.75897653	573075.05	2014
DF	88.11666667	133.8833333	45.76666667	107.8494005	11.66527163	29982.13333	2014
ES	48.18333333	250.3416667	202.1583333	110.4489934	40.38057144	252375.95	2014
GO	35.24166667	170.4333333	135.1916667	98.03338015	26.87371201	1622844.575	2014
MA	56.225	708.75	652.525	307.5391802	152.1784688	4788692.575	2014
MG	12.525	268.3833333	255.8583333	85.91391715	42.28322536	2483084.033	2014
MS	12.45833333	223.45	210.9916667	45.81430297	23.07298131	815677.85	2014
MT	43.04166667	331.975	288.9333333	179.7787931	74.50737409	7803837.85	2014
PA	123.025	450.2916667	327.2666667	275.9559352	71.80185018	16174053.32	2014
PB	3.325	222.925	219.6	92.63592203	53.20891729	246318.9167	2014
PE	0.891666667	224.075	223.1833333	61.24535088	53.71958139	285097.1083	2014
PI	9.325	623.25	613.925	131.9262093	117.9322665	1566359.883	2014
PR	11.21666667	85.525	74.30833333	48.86638153	14.2039845	499854.2167	2014
RJ	36.89166667	175.9833333	139.0916667	82.12385917	26.99093796	181165.2333	2014
RN	8.558333333	192.7583333	184.2	65.80802866	39.8994044	163796.1833	2014
RO	146.9333333	412.9666667	266.0333333	276.3236239	56.75371626	3125772.833	2014
RR	24.40833333	402.7666667	378.3583333	189.4419856	86.36487517	1989898.617	2014
RS	27.825	102.7416667	74.91666667	55.27663744	15.54499464	797531.325	2014
SC	30.75833333	71.725	40.96666667	50.36770854	6.67008288	251385.2333	2014
SE	3.45	173.975	170.525	37.38668592	32.04498477	38844.76667	2014
SP	11.35	80.275	68.925	34.42998949	13.70413174	431511.0583	2014
TO	91.625	345.025	253.4	167.8897637	42.21674084	2218159.558	2014
AC	86.475	280.6166667	194.1416667	183.1175038	49.22128284	1323390.2	2015
AL	1.016666667	193.7666667	192.75	86.30987395	57.75385156	112979.625	2015
AM	11.93333333	303.8416667	291.9083333	130.3155168	83.92860973	9612072.517	2015
AP	228.975	373.0666667	144.0916667	310.3414819	37.14772258	2071529.392	2015
BA	0.4	227.3833333	226.9833333	45.02699056	54.12041688	1217349.717	2015
CE	16.64166667	409.9666667	393.325	69.77357877	52.6071514	488484.825	2015
DF	86.425	124.0583333	37.63333333	101.8514688	9.40001183	28314.70833	2015
ES	15.325	204.125	188.8	57.01246171	37.63916522	130273.475	2015
GO	41.66666667	142.3583333	100.6916667	98.01727075	21.49763554	1622577.9	2015
MA	48.075	623.3166667	575.2416667	281.7917239	145.0845259	4387778.933	2015
MG	4.533333333	232.7583333	228.225	73.0220919	41.76795763	2110484.5	2015
MS	10.68333333	191.5333333	180.85	42.74268189	19.33068714	760990.7083	2015
MT	32.96666667	346.675	313.7083333	167.655653	81.84540742	7277596.583	2015
PA	117	443.0833333	326.0833333	254.6103007	69.03031707	14922964.33	2015
PB	2.583333333	167.85	165.2666667	50.25361978	39.03257883	133624.375	2015
PE	0.775	167.05	166.275	33.87527569	41.75359523	157689.4083	2015
PI	5.458333333	553.0833333	547.625	106.2148671	107.9805993	1261089.117	2015
PR	25.225	84.74166667	59.51666667	51.3337146	12.27312494	525092.5667	2015
RJ	25.74166667	160.6916667	134.95	74.47852826	28.68232135	164299.6333	2015
RN	5.558333333	146.2916667	140.7333333	32.61323155	27.03578108	81174.33333	2015
RO	139.3916667	381.6833333	242.2916667	264.8864384	52.88187944	2996395.392	2015
RR	23.85	361.9083333	338.0583333	163.7546982	73.37996931	1720079.35	2015
RS	29.34166667	101.125	71.78333333	53.02324878	12.62038271	765019.4333	2015
SC	33.45833333	76.43333333	42.975	51.29682428	6.074145833	256022.45	2015
SE	3.108333333	149.0916667	145.9833333	42.82564164	28.01636834	44495.84167	2015
SP	21.075	95.58333333	74.50833333	42.41212998	12.93989155	531551.225	2015
TO	70.15833333	332.575	262.4166667	140.6515182	44.43799406	1858287.858	2015
