# Supplementary material for: Spatiotemporal dynamics and risk factors for human Leptospirosis in Brazil
Source: Sci Rep. 2018 Oct 11;8:15170. doi: 10.1038/s41598-018-33381-3 (PMC6181921; doi:10.1038/s41598-018-33381-3)
Supplement: Supplementary file 6 — Supplementary-Analysis [file 41598_2018_33381_MOESM6_ESM.zip › 33381 Supplementary zip-file/data/covariates/hh-ipea.csv]

Sigla	Código	Estado	2002	2003	2004	2005	2006	2007	2008	2009	2011	2012	2013	2014
AC	12	Acre	116406	123619	177742	186655	190078	192671	205702	204550	217630	224773	227353	235352
AL	27	Alagoas	811382	824053	860210	849055	873072	918822	934349	953195	972330	990875	1026668	1047066
AM	13	Amazonas	616238	638038	855901	930250	950500	890908	903347	1015349	1025280	1068757	1090981	1148371
AP	16	Amapá	112954	116725	136315	146739	160018	174349	182482	185350	203312	202848	209005	224295
BA	29	Bahia	3888261	4015529	4148959	4213577	4320387	4401969	4562384	4588145	4770283	4942116	5092479	5248360
CE	23	Ceará	2147207	2246602	2299718	2386727	2425914	2453590	2527445	2608589	2714663	2761686	2822487	2882853
DF	53	Distrito Federal	665548	688210	701036	729439	755672	786575	791736	833685	907097	904133	951444	981333
ES	32	Espírito Santo	1002204	1026006	1059524	1097808	1132309	1146186	1157618	1218634	1225812	1276160	1356275	1380581
GO	52	Goiás	1662863	1712149	1791874	1824828	1866732	1925884	1983173	1987165	2141390	2192822	2231437	2303204
MA	21	Maranhão	1563069	1564686	1640821	1686837	1697662	1781714	1799314	1908433	1917166	1983623	1961276	2068373
MG	31	Minas Gerais	5630516	5759465	5902163	6030529	6170344	6244736	6432373	6581780	6812049	6994420	7178264	7292141
MS	50	Mato Grosso do Sul	682065	715154	715908	741423	758277	797747	796924	830990	867704	912060	908170	919961
MT	51	Mato Grosso	774939	801955	844655	848707	894674	923424	951842	1007506	1011885	1037169	1106405	1131004
PA	15	Pará	1243368	1289733	1915938	1981490	2022498	2075570	2164408	2220410	2244163	2330353	2421857	2458677
PB	25	Paraíba	970364	1063148	1051848	1065131	1124372	1124202	1142180	1152340	1275060	1270409	1287720	1334063
PE	26	Pernambuco	2400442	2420790	2503528	2544028	2634490	2617722	2682139	2792381	2857269	2935546	3026083	3099358
PI	22	Piauí	806179	837577	849654	865490	877851	898261	933689	954197	967135	1014518	1029755	1042093
PR	41	Paraná	3083688	3151798	3234851	3292977	3368360	3437833	3474145	3566059	3685181	3739686	3835747	3963303
RJ	33	Rio de Janeiro	5057630	5171325	5248807	5308387	5495635	5482754	5543944	5639611	5784109	5820048	5944949	6149420
RN	24	Rio Grande do Norte	845512	874910	889793	922292	937199	948830	995900	1040140	1086934	1108256	1115889	1151079
RO	11	Rondônia	283783	291629	463893	455717	468845	489954	493428	509840	547689	545605	571059	588158
RR	14	Roraima	75820	80375	107972	115723	117840	126143	131119	132498	146152	142577	163699	164613
RS	43	Rio Grande do Sul	3441636	3517767	3581651	3635135	3699312	3806608	3835971	3853006	3970082	4044875	4148785	4248520
SC	42	Santa Catarina	1744965	1803712	1854698	1919400	1975974	2014164	2072927	2090200	2222765	2285261	2375779	2457842
SE	28	Sergipe	537579	571408	581273	613079	621931	613115	624810	661868	703089	712601	741206	741677
SP	35	São Paulo	12063109	12437840	12636925	12971257	13311144	13417440	13841027	14036779	14484115	14941986	15064703	15453050
TO	17	Tocantins	349154	362472	372647	384342	392179	408355	422564	438311	459415	466450	486127	507662
