# Supplementary material for: Spatiotemporal dynamics and risk factors for human Leptospirosis in Brazil
Source: Sci Rep. 2018 Oct 11;8:15170. doi: 10.1038/s41598-018-33381-3 (PMC6181921; doi:10.1038/s41598-018-33381-3)
Supplement: Supplementary file 6 — Supplementary-Analysis [file 41598_2018_33381_MOESM6_ESM.zip › 33381 Supplementary zip-file/data/covariates/temperature-max.csv]

SIGLAUF3	MIN	MAX	RANGE	MEAN	STD	SUM	Year
AC	29.85333333	31.46166667	1.608333333	30.39902518	0.291956462	219693.755	2000
AL	24.18583333	30.14666667	5.960833333	27.8453094	0.945003181	36449.51	2000
AM	23.13166667	32.8	9.668333333	31.30845232	0.586807742	2309311.443	2000
AP	28.37833333	31.44333333	3.065	30.02812409	0.396130785	200437.7283	2000
BA	22.51916667	33.47333333	10.95416667	29.07842146	2.154134686	786164.2025	2000
CE	24.76916667	33.225	8.455833333	30.65109794	1.382233473	214588.3367	2000
DF	25.685	28.03083333	2.345833333	26.97389089	0.552519336	7498.741667	2000
ES	17.73083333	29.5775	11.84666667	27.2927593	1.630156513	62363.955	2000
GO	24.8875	32.23166667	7.344166667	29.25942798	1.211806573	484360.5708	2000
MA	29.50416667	33.35833333	3.854166667	31.39037361	0.637769135	488779.5075	2000
MG	16.2675	32.14916667	15.88166667	27.71484615	1.909317381	801014.4833	2000
MS	27.19333333	32.51833333	5.325	29.85269233	1.20845883	531497.3342	2000
MT	27.6675	34.07916667	6.411666667	31.60388521	1.080940024	1371861.449	2000
PA	27.7675	33.74	5.9725	31.27045961	0.83025196	1832792.908	2000
PB	23.79833333	31.98833333	8.19	28.49287295	1.70175221	75762.54917	2000
PE	23.3275	32.5125	9.185	28.13966953	1.970238117	130990.1617	2000
PI	27.55083333	34.32916667	6.778333333	31.81249017	0.926752686	377709.6958	2000
PR	19.68333333	29.0475	9.364166667	25.05244346	1.908620852	256261.4442	2000
RJ	17.87416667	28.74166667	10.8675	26.41690994	1.86050137	58275.70333	2000
RN	26.4125	32.6575	6.245	30.33883789	1.137537644	75513.3675	2000
RO	27.67416667	32.1825	4.508333333	31.09390566	0.416235437	351734.2608	2000
RR	24.15916667	33.66166667	9.5025	31.7847835	1.298662934	333867.3658	2000
RS	18.55	27.0375	8.4875	23.84834136	1.446483498	344083.8692	2000
SC	16.50916667	26.13083333	9.621666667	22.39764309	1.722182972	111786.6367	2000
SE	25.94	29.90583333	3.965833333	28.27116779	0.641055365	29373.74333	2000
SP	17.99916667	30.52	12.52083333	27.05005499	2.130402916	339018.3392	2000
TO	27.16083333	32.975	5.814166667	31.38531632	0.622217805	414662.7992	2000
AC	29.89083333	31.55	1.659166667	30.51358517	0.250972147	220521.68	2001
AL	24.2725	30.4975	6.225	28.00326585	1.021197318	36656.275	2001
AM	23.30333333	33.26833333	9.965	31.45176134	0.587371673	2319881.917	2001
AP	28.65833333	31.72833333	3.07	30.24311498	0.384479911	201872.7925	2001
BA	22.64	33.93333333	11.29333333	29.34852891	2.265933689	793466.8275	2001
CE	25.19166667	33.54	8.348333333	31.02134183	1.397616027	217180.4142	2001
DF	25.90166667	28.2375	2.335833333	27.18406175	0.551255948	7557.169167	2001
ES	18.1225	29.8875	11.765	27.59308534	1.604993189	63050.2	2001
GO	25.26833333	32.4975	7.229166667	29.58034866	1.257506083	489673.0917	2001
MA	29.98833333	33.57	3.581666667	31.66851406	0.596696868	493110.4325	2001
MG	16.6725	32.42833333	15.75583333	28.0325472	1.891419931	810196.6792	2001
MS	27.455	32.8675	5.4125	30.13153992	1.196616285	536461.9367	2001
MT	27.97583333	34.375	6.399166667	31.85178168	1.072630984	1382622.139	2001
PA	28.03166667	34.10666667	6.075	31.48472714	0.810211765	1845351.343	2001
PB	24.05583333	32.58416667	8.528333333	28.89365457	1.785550914	76828.2275	2001
PE	23.50333333	32.94083333	9.4375	28.45594916	2.06487259	132462.4433	2001
PI	27.87666667	34.71416667	6.8375	32.25506745	0.913253237	382964.4158	2001
PR	20.12166667	29.37416667	9.2525	25.42034436	1.864490744	260024.7025	2001
RJ	18.45	29.26916667	10.81916667	26.96230054	1.848427331	59478.835	2001
RN	26.9825	33.3675	6.385	30.84490893	1.255522622	76772.97833	2001
RO	27.81416667	32.45	4.635833333	31.18887767	0.459613185	352808.5842	2001
RR	24.23583333	33.69333333	9.4575	31.88135512	1.242353138	334881.7542	2001
RS	19.06166667	27.23083333	8.169166667	24.12631111	1.358981905	348094.4167	2001
SC	17.07916667	26.4525	9.373333333	22.87505393	1.704497971	114169.3942	2001
SE	26.05083333	29.98833333	3.9375	28.39298845	0.628154918	29500.315	2001
SP	18.53916667	30.69166667	12.1525	27.34778445	2.045048221	342749.7825	2001
TO	27.6075	33.13	5.5225	31.73683495	0.563780346	419307.0633	2001
AC	30.245	31.995	1.75	30.88307989	0.247562324	223192.0183	2002
AL	24.12833333	30.33333333	6.205	27.85384008	1.020750643	36460.67667	2002
AM	23.39583333	33.45583333	10.06	31.56086369	0.515912652	2327929.306	2002
AP	28.86583333	31.79666667	2.930833333	30.47245206	0.353155374	203403.6175	2002
BA	22.61	34.035	11.425	29.4024276	2.279923951	794924.0325	2002
CE	24.855	33.1575	8.3025	30.89802969	1.333241394	216317.1058	2002
DF	26.37916667	28.67666667	2.2975	27.64865707	0.543479842	7686.326667	2002
ES	18.37083333	29.99333333	11.6225	27.72799708	1.548295352	63358.47333	2002
GO	25.55916667	32.99333333	7.434166667	30.24187326	1.223654051	500623.97	2002
MA	29.915	33.97416667	4.059166667	31.68025368	0.675017244	493293.23	2002
MG	16.92083333	32.51916667	15.59833333	28.37869675	1.867826098	820201.0933	2002
MS	27.94333333	33.5025	5.559166667	30.9524099	1.303592209	551076.7058	2002
MT	28.92083333	34.94416667	6.023333333	32.33050787	1.051114052	1403402.686	2002
PA	27.83666667	34.57666667	6.74	31.61824197	0.885290401	1853176.78	2002
PB	23.79666667	32.30583333	8.509166667	28.60502821	1.780608703	76060.77	2002
PE	23.26333333	32.92	9.656666667	28.31562943	2.13445241	131809.255	2002
PI	28.06916667	35.10916667	7.04	32.45649906	0.970642022	385356.0133	2002
PR	20.52416667	29.92583333	9.401666667	25.84703018	1.902580286	264389.2717	2002
RJ	18.835	29.57833333	10.74333333	27.28507857	1.828682876	60190.88333	2002
RN	26.57333333	32.82083333	6.2475	30.45499531	1.199264345	75802.48333	2002
RO	28.36333333	32.835	4.471666667	31.62044002	0.46130447	357690.4175	2002
RR	24.15666667	33.83666667	9.68	31.96084024	1.259603696	335716.6658	2002
RS	19.10083333	27.24166667	8.140833333	24.06445465	1.345395463	347201.9517	2002
SC	17.225	26.5525	9.3275	23.07369632	1.717481024	115160.8183	2002
SE	26.1575	29.90583333	3.748333333	28.38418912	0.619281935	29491.1725	2002
SP	18.94916667	31.89	12.94083333	28.12559928	2.249546239	352498.1358	2002
TO	27.9	33.62666667	5.726666667	31.91824642	0.649592122	421703.8717	2002
AC	30.10833333	31.65083333	1.5425	30.64275794	0.226053515	221455.2117	2003
AL	24.58333333	30.84916667	6.265833333	28.29252992	1.059772995	37034.92167	2003
AM	23.7125	33.49166667	9.779166667	31.55068229	0.553476231	2327178.326	2003
AP	28.94416667	31.81333333	2.869166667	30.58026417	0.372044503	204123.2633	2003
BA	22.9675	34.28583333	11.31833333	29.63683632	2.17876849	801261.5067	2003
CE	25.09666667	33.43833333	8.341666667	31.13489347	1.352931837	217975.3892	2003
DF	25.67083333	28.0225	2.351666667	26.95723321	0.551421208	7494.110833	2003
ES	18.155	30.115	11.96	27.81961014	1.661842137	63567.80917	2003
GO	24.97583333	32.30583333	7.33	29.484135	1.212062113	488080.3708	2003
MA	29.98083333	33.81833333	3.8375	31.71715786	0.675794945	493867.865	2003
MG	16.6975	32.4475	15.75	28.05572737	1.929643434	810866.6325	2003
MS	27.94916667	32.75	4.800833333	30.42325578	1.070133164	541655.6458	2003
MT	28.00083333	34.36916667	6.368333333	31.5990371	1.157783986	1371651.002	2003
PA	28.2475	34.07333333	5.825833333	31.64764696	0.758276374	1854900.236	2003
PB	24.25666667	32.7425	8.485833333	29.00559954	1.801739399	77125.88917	2003
PE	23.70083333	33.37666667	9.675833333	28.74475725	2.119463536	133806.845	2003
PI	28.10583333	35.33166667	7.225833333	32.50199753	1.004977745	385896.2167	2003
PR	20.30166667	29.71083333	9.409166667	25.69630259	1.909216359	262847.4792	2003
RJ	18.32166667	29.24666667	10.925	26.89550695	1.863981733	59331.48833	2003
RN	26.91916667	33.20583333	6.286666667	30.81603422	1.233893313	76701.10917	2003
RO	27.81833333	32.42666667	4.608333333	31.08225078	0.487952416	351602.4208	2003
RR	24.53	33.87	9.34	32.09893533	1.214516294	337167.2167	2003
RS	19.11416667	27.44	8.325833333	24.0508908	1.402903955	347006.2525	2003
SC	17.17583333	26.685	9.509166667	23.04286983	1.733748802	115006.9633	2003
SE	26.5375	30.3475	3.81	28.8074623	0.613122863	29930.95333	2003
SP	18.44	30.98583333	12.54583333	27.44542255	2.128642186	343973.4808	2003
TO	27.33083333	33.08166667	5.750833333	31.62491681	0.622551025	417828.4008	2003
AC	29.7375	31.46416667	1.726666667	30.26171291	0.247810816	218701.3992	2004
AL	24.18333333	30.2875	6.104166667	27.91336516	1.012000391	36538.595	2004
AM	23.475	33.31916667	9.844166667	31.5858603	0.66060689	2329773.056	2004
AP	29.08333333	31.9875	2.904166667	30.70340499	0.339678435	204945.2283	2004
BA	22.35083333	33.78083333	11.43	29.05763202	2.234455098	785602.1392	2004
CE	24.79583333	33.27833333	8.4825	30.79774711	1.362914308	215615.0275	2004
DF	25.81916667	28.10166667	2.2825	27.08081535	0.541028322	7528.466667	2004
ES	17.41666667	29.27916667	11.8625	27.03941028	1.628810062	61785.0525	2004
GO	24.94416667	32.46833333	7.524166667	29.59795326	1.223545583	489964.5183	2004
MA	30.015	33.99833333	3.983333333	31.78171756	0.656714381	494873.1242	2004
MG	15.9575	31.72416667	15.76666667	27.45454934	1.949105251	793491.385	2004
MS	27.48583333	32.61083333	5.125	30.2074963	1.193204383	537814.2642	2004
MT	28.2325	34.32833333	6.095833333	31.73368325	1.069707418	1377495.722	2004
PA	28.17833333	34.17083333	5.9925	31.62131375	0.776408038	1853356.82	2004
PB	23.72083333	32.165	8.444166667	28.50610443	1.786773316	75797.73167	2004
PE	23.19	32.70416667	9.514166667	28.1659053	2.020810865	131112.2892	2004
PI	27.91833333	34.69166667	6.773333333	32.32101645	0.934811446	383747.4283	2004
PR	19.79333333	29.27833333	9.485	25.21640059	1.937501879	257938.5617	2004
RJ	17.62916667	28.60083333	10.97166667	26.20194016	1.88381036	57801.48	2004
RN	26.42083333	32.78333333	6.3625	30.38251339	1.203460592	75622.07583	2004
RO	28.22666667	32.46583333	4.239166667	31.45725955	0.401511646	355844.52	2004
RR	24.3625	33.68583333	9.323333333	31.94068894	1.204838593	335504.9967	2004
RS	18.73916667	27.20083333	8.461666667	24.12087105	1.425727636	348015.9275	2004
SC	16.7325	26.25083333	9.518333333	22.58586873	1.733194354	112726.0708	2004
SE	26.24666667	29.9825	3.735833333	28.45970324	0.60517733	29569.63167	2004
SP	17.735	30.65916667	12.92416667	26.90755446	2.289949721	337232.38	2004
TO	27.31416667	33.155	5.840833333	31.70925478	0.628716168	418942.6742	2004
AC	30.14916667	31.60416667	1.455	30.64337	0.228288655	221459.635	2005
AL	24.5825	30.48833333	5.905833333	28.27859371	0.981924406	37016.67917	2005
AM	23.53	33.24916667	9.719166667	31.76381839	0.620563427	2342899.244	2005
AP	28.88666667	31.83083333	2.944166667	30.61430325	0.395808153	204350.4742	2005
BA	22.48083333	33.78	11.29916667	29.22569287	2.13282846	790145.8325	2005
CE	25.64666667	33.87583333	8.229166667	31.43434616	1.443364518	220071.8575	2005
DF	25.67833333	28.00333333	2.325	26.96304257	0.545376443	7495.725833	2005
ES	17.8725	29.66166667	11.78916667	27.42677717	1.61852552	62670.18583	2005
GO	24.75833333	32.51583333	7.7575	29.6038537	1.236225189	490062.1942	2005
MA	30.04333333	34.4425	4.399166667	32.17055836	0.726342983	500927.7642	2005
MG	16.41916667	31.9225	15.50333333	27.78425394	1.871794616	803020.5075	2005
MS	27.46583333	32.45666667	4.990833333	30.26936835	1.208096877	538915.8342	2005
MT	28.22666667	34.535	6.308333333	31.78424914	1.128391104	1379690.687	2005
PA	28.48416667	34.32166667	5.8375	31.84330757	0.818886984	1866368.1	2005
PB	24.0175	32.5625	8.545	28.8810126	1.804982189	76794.6125	2005
PE	23.5625	32.79	9.2275	28.36819227	1.939445702	132053.935	2005
PI	28.27916667	34.86083333	6.581666667	32.49760872	0.956800261	385844.1083	2005
PR	20.30166667	29.43166667	9.13	25.52561329	1.834147088	261101.4983	2005
RJ	18.20333333	29.015	10.81166667	26.72549864	1.848241412	58956.45	2005
RN	27.02666667	33.58666667	6.56	30.98857573	1.273017954	77130.565	2005
RO	28.02166667	32.52583333	4.504166667	31.3480422	0.43985488	354609.0533	2005
RR	24.39916667	33.83833333	9.439166667	32.05447345	1.250860172	336700.1892	2005
RS	19.2075	27.2075	8	24.22745761	1.325203648	349553.7583	2005
SC	17.165	26.32083333	9.155833333	23.00494373	1.68381297	114817.6742	2005
SE	26.59583333	30.44666667	3.850833333	28.86569057	0.621102964	29991.4525	2005
SP	18.31583333	30.9025	12.58666667	27.33797787	2.191114602	342626.8767	2005
TO	27.15666667	33.26	6.103333333	31.78504138	0.667054367	419943.9667	2005
AC	29.985	31.6925	1.7075	30.53445817	0.264410672	220672.5292	2006
AL	24.70333333	30.43583333	5.7325	28.33436656	0.960697811	37089.68583	2006
AM	23.34166667	32.79	9.448333333	31.55297425	0.652152041	2327347.381	2006
AP	28.64	31.61166667	2.971666667	30.36716105	0.403522737	202700.8	2006
BA	22.45333333	33.66583333	11.2125	29.05188477	2.122887133	785446.7567	2006
CE	25.3925	33.6375	8.245	31.1633888	1.437695614	218174.885	2006
DF	25.26333333	27.5475	2.284166667	26.52681055	0.540222655	7374.453333	2006
ES	17.8025	29.47	11.6675	27.24658935	1.589218791	62258.45667	2006
GO	24.37583333	32.46833333	8.0925	29.34839238	1.307937695	485833.2875	2006
MA	29.59416667	34.06166667	4.4675	31.67916324	0.731345515	493276.2508	2006
MG	16.35333333	31.52333333	15.17	27.57668547	1.76938693	797021.3633	2006
MS	28.035	32.94666667	4.911666667	30.55211053	1.135104023	543949.7758	2006
MT	28.36	34.45083333	6.090833333	31.84503713	1.087375812	1382329.372	2006
PA	28.1675	34.15083333	5.983333333	31.52600415	0.829278504	1847770.629	2006
PB	24.21416667	32.41	8.195833333	28.93634637	1.709061101	76941.745	2006
PE	23.76416667	32.70666667	8.9425	28.39556839	1.856791036	132181.3708	2006
PI	27.99666667	34.57916667	6.5825	32.10170857	0.972814099	381143.5858	2006
PR	20.4125	29.77583333	9.363333333	25.82806873	1.886317264	264195.315	2006
RJ	18.1875	28.97583333	10.78833333	26.69667838	1.845024568	58892.8725	2006
RN	27.00166667	33.32	6.318333333	30.88327374	1.195558211	76868.46833	2006
RO	27.99916667	32.48666667	4.4875	31.29229307	0.441590486	353978.4192	2006
RR	24.29166667	33.71583333	9.424166667	31.89392049	1.312695372	335013.7408	2006
RS	19.42333333	28.05083333	8.6275	24.80375468	1.499563187	357868.5725	2006
SC	17.33416667	26.9925	9.658333333	23.26854321	1.733413015	116133.2992	2006
SE	26.505	30.45333333	3.948333333	28.82080927	0.622367972	29944.82083	2006
SP	18.29666667	30.81	12.51333333	27.36042381	2.197791046	342908.1917	2006
TO	26.78083333	33.185	6.404166667	31.46626116	0.704124276	415732.2425	2006
AC	29.7825	31.72333333	1.940833333	30.42484445	0.316103034	219880.3508	2007
AL	24.0875	30.1025	6.015	27.79814362	0.984837312	36387.77	2007
AM	23.39833333	33.2175	9.819166667	31.57502528	0.636625063	2328973.865	2007
AP	28.54916667	31.52416667	2.975	30.35077516	0.440393414	202591.4242	2007
BA	22.31916667	34.13666667	11.8175	29.26838391	2.37852044	791300.0275	2007
CE	25.10833333	33.65666667	8.548333333	31.17629362	1.370061787	218265.2317	2007
DF	25.89166667	28.16916667	2.2775	27.14905875	0.539495851	7547.438333	2007
ES	18.14833333	29.86083333	11.7125	27.57284719	1.613614702	63003.95583	2007
GO	25.11916667	32.9125	7.793333333	29.92273494	1.282471968	495340.9542	2007
MA	30.15833333	34.55	4.391666667	32.03834248	0.778627748	498869.0308	2007
MG	16.69333333	32.31916667	15.62583333	28.09374896	1.860296039	811965.5325	2007
MS	27.47	32.5225	5.0525	30.33525322	1.202811558	540088.8483	2007
MT	28.61166667	34.62	6.008333333	32.02628335	1.103662556	1390196.908	2007
PA	28.25583333	34.23916667	5.983333333	31.60038116	0.907298177	1852129.94	2007
PB	23.73583333	32.39	8.654166667	28.63663627	1.825561801	76144.81583	2007
PE	23.20333333	32.89	9.686666667	28.2101758	2.119869532	131318.3683	2007
PI	28.34916667	35.2275	6.878333333	32.7104925	0.972578188	388371.6775	2007
PR	20.21	29.48166667	9.271666667	25.5006185	1.867620034	260845.8267	2007
RJ	18.50166667	29.24833333	10.74666667	26.92126624	1.826403305	59388.31333	2007
RN	26.65916667	33.105	6.445833333	30.60943284	1.257165584	76186.87833	2007
RO	28.0725	32.4875	4.415	31.33859567	0.437998893	354502.1942	2007
RR	24.03333333	33.62	9.586666667	31.83417095	1.272363728	334386.1317	2007
RS	18.96666667	26.95	7.983333333	23.84341656	1.334573215	344012.8142	2007
SC	16.97333333	26.095	9.121666667	22.81628398	1.690652752	113876.0733	2007
SE	26.08083333	29.90416667	3.823333333	28.34870789	0.625817336	29454.3075	2007
SP	18.60166667	31.33916667	12.7375	27.65557362	2.232023797	346607.3042	2007
TO	27.51666667	33.59416667	6.0775	31.91958737	0.643053859	421721.5883	2007
AC	29.51083333	31.32833333	1.8175	30.0754489	0.284069693	217355.2692	2008
AL	24.2	30.30666667	6.106666667	27.96568309	1.009846665	36607.07917	2008
AM	23.11	32.92833333	9.818333333	31.26527194	0.53935167	2306126.458	2008
AP	28.3875	31.35666667	2.969166667	30.19040836	0.450447387	201520.9758	2008
BA	22.92166667	33.825	10.90333333	29.40060068	2.087018735	794874.64	2008
CE	24.76166667	33.2175	8.455833333	30.68378279	1.378979553	214817.1633	2008
DF	25.56583333	28.005	2.439166667	26.89148082	0.562572724	7475.831667	2008
ES	17.9825	29.95166667	11.96916667	27.59148979	1.674704074	63046.55417	2008
GO	24.77416667	32.43583333	7.661666667	29.30447762	1.282400236	485106.3225	2008
MA	29.865	34.01833333	4.153333333	31.78620582	0.715072718	494943.0108	2008
MG	16.52166667	32.1675	15.64583333	27.81763603	1.935424911	803985.3167	2008
MS	27.1925	32.07	4.8775	29.65859793	1.092631584	528041.6775	2008
MT	27.41166667	34.075	6.663333333	31.41828286	1.198027575	1363804.823	2008
PA	27.93416667	33.81333333	5.879166667	31.35003127	0.837315331	1837456.683	2008
PB	23.66583333	31.95	8.284166667	28.40963332	1.735507103	75541.215	2008
PE	23.19666667	32.84583333	9.649166667	28.12185285	2.035824794	130907.225	2008
PI	27.69416667	34.66333333	6.969166667	32.17149766	0.970399145	381972.1917	2008
PR	19.57916667	29.12416667	9.545	25.02230896	1.915553288	255953.1983	2008
RJ	17.74666667	28.7875	11.04083333	26.35683288	1.900262755	58143.17333	2008
RN	26.36666667	32.65083333	6.284166667	30.30450315	1.166815323	75427.90833	2008
RO	27.51166667	32.11833333	4.606666667	30.7681443	0.502561761	348049.2483	2008
RR	24.11583333	33.3325	9.216666667	31.57373144	1.208763227	331650.475	2008
RS	18.59	27.09833333	8.508333333	24.14155063	1.476553592	348314.2925	2008
SC	16.5	26.04833333	9.548333333	22.40052712	1.731945217	111801.0308	2008
SE	26.49333333	30.14416667	3.650833333	28.67647016	0.615748984	29794.8525	2008
SP	17.85833333	30.275	12.41666667	26.72405104	2.181987794	334932.5317	2008
TO	27.12833333	33.26083333	6.1325	31.60305303	0.671856337	417539.5367	2008
AC	30.08333333	31.53333333	1.45	30.52254601	0.240960507	220586.44	2009
AL	24.52583333	30.63333333	6.1075	28.27375286	1.054941116	37010.3425	2009
AM	23.23916667	33.06166667	9.8225	31.60915948	0.541203443	2331491.603	2009
AP	28.91833333	31.8525	2.934166667	30.54406217	0.346508155	203881.615	2009
BA	23.25666667	34.15166667	10.895	29.72250213	2.049362837	803577.5675	2009
CE	24.48416667	33.1225	8.638333333	30.52675213	1.348988541	213717.7917	2009
DF	25.6725	28.07	2.3975	26.98234712	0.557593096	7501.0925	2009
ES	18.455	30.51083333	12.05583333	28.21679832	1.679988938	64475.38417	2009
GO	24.87333333	32.16833333	7.295	29.42348355	1.231801799	487076.3467	2009
MA	29.985	34.00666667	4.021666667	31.90236904	0.684682215	496751.7883	2009
MG	17	32.3925	15.3925	28.04068885	1.93037791	810431.9892	2009
MS	27.585	32.7825	5.1975	30.06530101	1.205694663	535282.6192	2009
MT	27.65	34.2025	6.5525	31.55697709	1.072266945	1369825.262	2009
PA	27.99083333	34.1	6.109166667	31.68633193	0.785309346	1857167.601	2009
PB	23.755	31.78	8.025	28.24677228	1.709903002	75108.1675	2009
PE	23.30166667	33.06	9.758333333	28.2415469	2.042688839	131464.4008	2009
PI	27.67583333	34.77916667	7.103333333	32.25233176	0.977364213	382931.935	2009
PR	20.11916667	29.39	9.270833333	25.4306528	1.87781739	260130.1475	2009
RJ	18.3175	29.5425	11.225	27.07274025	1.9033062	59722.465	2009
RN	25.92416667	32.31416667	6.39	29.95395674	1.164779771	74555.39833	2009
RO	27.66583333	32.29416667	4.628333333	31.01589352	0.482087587	350851.7875	2009
RR	24.745	33.64416667	8.899166667	31.94954359	1.187256168	335598.0058	2009
RS	19.06583333	27.425	8.359166667	24.3428421	1.434391741	351218.5258	2009
SC	16.915	26.38166667	9.466666667	22.8394076	1.710136909	113991.4833	2009
SE	26.9175	30.53083333	3.613333333	29.07852342	0.59811943	30212.58583	2009
SP	18.3975	30.37833333	11.98083333	26.94103387	2.134396066	337651.9775	2009
TO	27.19833333	33.01333333	5.815	31.59186838	0.60532394	417391.765	2009
AC	30.41083333	32.08	1.669166667	31.01193683	0.262120013	224123.2675	2010
AL	24.40083333	30.38083333	5.98	28.10847466	0.959956359	36793.99333	2010
AM	23.60666667	33.38583333	9.779166667	31.93000922	0.546364875	2355157.48	2010
AP	28.86583333	32.03916667	3.173333333	30.69547116	0.464701381	204892.27	2010
BA	22.97	34.17166667	11.20166667	29.48604419	2.156145391	797184.6908	2010
CE	25.53833333	34.26083333	8.7225	31.52956459	1.427200375	220738.4817	2010
DF	26.12666667	28.33916667	2.2125	27.36458034	0.531842034	7607.353333	2010
ES	17.86166667	29.86916667	12.0075	27.64878519	1.656232804	63177.47417	2010
GO	25.3075	33.01166667	7.704166667	29.81900346	1.308688133	493623.7833	2010
MA	30.51333333	34.79	4.276666667	32.60085351	0.726952615	507627.89	2010
MG	16.41	32.09333333	15.68333333	27.72718558	1.967934426	801371.1175	2010
MS	27.2225	32.49	5.2675	29.7427564	1.193683885	529540.035	2010
MT	27.69333333	34.88666667	7.193333333	32.01142462	1.232530595	1389551.92	2010
PA	28.6	34.55833333	5.958333333	32.15353641	0.858739203	1884550.923	2010
PB	23.98166667	32.44166667	8.46	28.86300771	1.751505395	76746.7375	2010
PE	23.52166667	32.85916667	9.3375	28.37384282	2.013895416	132080.2383	2010
PI	28.54916667	35.11583333	6.566666667	32.80473883	0.951362991	389490.6642	2010
PR	19.8575	29.03666667	9.179166667	25.11501898	1.858463669	256901.5292	2010
RJ	18.10583333	29.15583333	11.05	26.70787474	1.88392666	58917.57167	2010
RN	27.00083333	33.29	6.289166667	30.8808561	1.178502886	76862.45083	2010
RO	28.20083333	32.865	4.664166667	31.49087871	0.482594683	356224.82	2010
RR	24.49583333	33.86166667	9.365833333	32.11250976	1.25662213	337309.8025	2010
RS	18.8125	26.98583333	8.173333333	24.03139087	1.365881138	346724.9075	2010
SC	16.755	26.13583333	9.380833333	22.59127146	1.699191064	112753.0358	2010
SE	26.4025	30.22416667	3.821666667	28.66876323	0.624226822	29786.845	2010
SP	18.2325	30.86416667	12.63166667	27.15707718	2.123196032	340359.6483	2010
TO	27.705	33.87666667	6.171666667	32.33062046	0.701268767	427152.1575	2010
AC	30.0625	32.36416667	2.301666667	30.85080704	0.39442056	222958.7825	2011
AL	23.97416667	30.06833333	6.094166667	27.70640502	0.990742623	36267.68417	2011
AM	23.34166667	33.19416667	9.8525	31.57057267	0.506676091	2328645.44	2011
AP	28.63416667	31.5	2.865833333	30.31273995	0.362363708	202337.5392	2011
BA	22.315	33.46083333	11.14583333	28.90195434	2.140091128	781393.2375	2011
CE	24.26	33.33416667	9.074166667	30.29865162	1.42572138	212120.86	2011
DF	25.45666667	27.71083333	2.254166667	26.71018885	0.537109177	7425.4325	2011
ES	17.2225	29.13416667	11.91166667	26.94814697	1.655898214	61576.51583	2011
GO	24.66083333	32.49666667	7.835833333	29.3344675	1.276685061	485602.775	2011
MA	29.50583333	34.00083333	4.495	31.82371615	0.739373292	495527.0842	2011
MG	15.77083333	31.5225	15.75166667	27.30742604	1.899111871	789239.2275	2011
MS	27.545	32.8725	5.3275	30.06618269	1.177400153	535298.3167	2011
MT	27.88333333	34.565	6.681666667	31.82382047	1.158067416	1381408.399	2011
PA	27.975	34.30666667	6.331666667	31.57966784	0.913077413	1850915.912	2011
PB	23.48583333	31.535	8.049166667	28.15260217	1.669235513	74857.76917	2011
PE	23.02666667	32.63583333	9.609166667	27.8474232	2.011662998	129629.755	2011
PI	27.40833333	34.515	7.106666667	31.97021112	1.027811179	379582.3167	2011
PR	19.62916667	29.25	9.620833333	25.1756682	1.949061989	257521.91	2011
RJ	17.67666667	28.49583333	10.81916667	26.14101957	1.85628803	57667.08917	2011
RN	26.14166667	32.2275	6.085833333	29.98115743	1.105689661	74623.10083	2011
RO	28.275	32.85416667	4.579166667	31.55787276	0.479978819	356982.6567	2011
RR	24.3025	33.06333333	8.760833333	31.49606769	1.141137833	330834.695	2011
RS	18.6425	27.39083333	8.748333333	24.09544162	1.491239372	347649.0317	2011
SC	16.55666667	26.42	9.863333333	22.50636028	1.764932615	112329.2442	2011
SE	26.05416667	29.8375	3.783333333	28.30341996	0.609663436	29407.25333	2011
SP	17.89166667	30.49333333	12.60166667	26.96406673	2.18723963	337940.6483	2011
TO	27.06833333	33.2525	6.184166667	31.60157672	0.744647588	417520.0317	2011
AC	29.88	31.86416667	1.984166667	30.55793621	0.334710475	220842.205	2012
AL	24.20083333	30.6525	6.451666667	27.94190413	1.10748762	36575.9525	2012
AM	23.2175	33.0825	9.865	31.48697238	0.532807449	2322479.082	2012
AP	28.97	31.83666667	2.866666667	30.59391785	0.322562269	204214.4017	2012
BA	22.74833333	34.54583333	11.7975	29.60927116	2.368381074	800516.255	2012
CE	25.3475	34.12583333	8.778333333	31.5274856	1.373487124	220723.9267	2012
DF	25.99333333	28.2225	2.229166667	27.22630096	0.535954497	7568.911667	2012
ES	17.88666667	29.755	11.86833333	27.46506309	1.613172247	62757.66917	2012
GO	25.53916667	32.855	7.315833333	29.84876545	1.307728074	494116.4633	2012
MA	30.13666667	34.83916667	4.7025	32.24017741	0.873128363	502011.8025	2012
MG	16.43583333	32.49833333	16.0625	27.90264852	1.993673588	806442.3475	2012
MS	28.08166667	32.75166667	4.67	30.52162407	1.020663341	543406.995	2012
MT	28.0625	34.46666667	6.404166667	31.76602076	1.144015874	1378899.429	2012
PA	27.87583333	34.25916667	6.383333333	31.50919573	0.851007674	1846785.471	2012
PB	24.04916667	32.76	8.710833333	28.88067287	1.882609197	76793.70917	2012
PE	23.4275	33.36416667	9.936666667	28.5796024	2.225030636	133038.0492	2012
PI	28.79	35.57	6.78	32.93564846	1.020896112	391044.9542	2012
PR	20.53333333	30.09083333	9.5575	26.02838458	1.932457483	266244.3458	2012
RJ	18.24166667	28.98416667	10.7425	26.6955553	1.8415262	58890.395	2012
RN	26.76916667	33.25583333	6.486666667	30.71773001	1.37171875	76456.43	2012
RO	28.035	32.51833333	4.483333333	31.30101404	0.461167092	354077.0708	2012
RR	24.40166667	32.96	8.558333333	31.43362465	1.122896706	330178.7933	2012
RS	19.5975	28.1975	8.6	24.93961937	1.450049439	359828.8283	2012
SC	17.48916667	27.25	9.760833333	23.42049289	1.752806155	116891.68	2012
SE	26.2675	30.075	3.8075	28.48588868	0.609950728	29596.83833	2012
SP	18.3675	31.00166667	12.63416667	27.5508336	2.160159384	345294.5975	2012
TO	27.95	33.35416667	5.404166667	31.91428916	0.615224787	421651.5883	2012
AC	29.92909091	31.46272727	1.533636364	30.40802961	0.241836792	219758.83	2013
AL	24.75	30.95636364	6.206363636	28.42208695	1.076807598	37204.51182	2013
AM	23.26909091	33.13454545	9.865454545	31.42783199	0.510449947	2318116.887	2013
AP	28.48363636	31.65454545	3.170909091	30.23239019	0.422712306	201801.2045	2013
BA	23.28	34.43818182	11.15818182	29.76755747	2.179485298	804795.6836	2013
CE	25.45272727	34.26636364	8.813636364	31.52778824	1.362398736	220726.0455	2013
DF	25.86636364	28.11454545	2.248181818	27.11370177	0.53887974	7537.609091	2013
ES	17.80636364	29.77454545	11.96818182	27.55596459	1.681780785	62965.37909	2013
GO	25.32363636	32.63272727	7.309090909	29.53161796	1.31291367	488866.4036	2013
MA	30.13545455	34.56272727	4.427272727	32.19007193	0.769012394	501231.61	2013
MG	16.34454545	32.19272727	15.84818182	27.75116176	1.959514434	802064.0773	2013
MS	27.48090909	32.67727273	5.196363636	29.94808271	1.136337721	533195.6645	2013
MT	27.54272727	34.72363636	7.180909091	31.57398523	1.255517814	1370563.551	2013
PA	27.86909091	34.44818182	6.579090909	31.51358433	0.882785933	1847042.691	2013
PB	24.45818182	32.59454545	8.136363636	29.12499094	1.703547017	77443.35091	2013
PE	23.90818182	33.46545455	9.557272727	28.86639274	2.105238393	134373.0582	2013
PI	28.78636364	35.52727273	6.740909091	32.87066346	0.985715577	390273.3873	2013
PR	19.92909091	29.36818182	9.439090909	25.28281472	1.893347062	258617.9118	2013
RJ	17.87818182	28.97181818	11.09363636	26.53636528	1.885751807	58539.22182	2013
RN	27.29272727	33.40727273	6.114545455	31.0449191	1.187115143	77270.80364	2013
RO	27.55454545	31.99181818	4.437272727	30.88469132	0.43960545	349367.6282	2013
RR	24.03545455	33.07181818	9.036363636	31.47702667	1.172711594	330634.6882	2013
RS	18.84181818	27.21272727	8.370909091	24.16505255	1.405331374	348653.3782	2013
SC	16.80818182	26.23090909	9.422727273	22.69887397	1.718803975	113290.08	2013
SE	26.67545455	30.48909091	3.813636364	28.92436521	0.610735433	30052.41545	2013
SP	18.00818182	30.16909091	12.16090909	26.92222612	2.04137744	337416.26	2013
TO	27.73818182	33.25454545	5.516363636	31.87463298	0.584123244	421127.6509	2013
AC	29.97454545	31.47727273	1.502727273	30.41941595	0.232164082	219841.1191	2014
AL	23.83	30.02090909	6.190909091	27.56313425	0.987838361	36080.14273	2014
AM	23.40545455	33.49727273	10.09181818	31.62045107	0.57816723	2332324.471	2014
AP	28.98090909	31.76454545	2.783636364	30.55171372	0.31598197	203932.6891	2014
BA	22.59636364	34.01090909	11.41454545	29.38626791	2.33945108	794487.1391	2014
CE	25.17181818	33.93545455	8.763636364	31.17669904	1.409905238	218268.07	2014
DF	26.47	28.67090909	2.200909091	27.69176259	0.531612343	7698.31	2014
ES	17.82	29.61909091	11.79909091	27.3033332	1.610206005	62388.11636	2014
GO	25.79363636	33.22090909	7.427272727	30.07901512	1.347262868	497928.0164	2014
MA	30.28909091	34.58272727	4.293636364	32.09171578	0.767719742	499700.1064	2014
MG	16.35818182	32.80181818	16.44363636	28.12564415	1.986878809	812887.3673	2014
MS	27.43454545	32.64727273	5.212727273	29.93120867	1.100997207	532895.2391	2014
MT	27.80636364	35.13727273	7.330909091	31.90882858	1.313990396	1385098.431	2014
PA	27.85909091	34.9	7.040909091	31.5891854	0.980705813	1851473.745	2014
PB	23.46181818	32.18727273	8.725454545	28.42178365	1.83389708	75573.52273	2014
PE	22.94727273	32.79090909	9.843636364	28.01398203	2.176821781	130405.0864	2014
PI	28.32454545	35.20181818	6.877272727	32.73118519	0.983675479	388617.3618	2014
PR	20.33454545	29.49636364	9.161818182	25.54044108	1.841481567	261253.1718	2014
RJ	18.03636364	28.83272727	10.79636364	26.50787151	1.856436934	58476.36455	2014
RN	26.60636364	33.09181818	6.485454545	30.52497206	1.254018369	75976.65545	2014
RO	27.64	32.26636364	4.626363636	31.11191382	0.481047022	351937.9691	2014
RR	24.28454545	33.23909091	8.954545455	31.65495041	1.163026496	332503.5991	2014
RS	19.27272727	27.39545455	8.122727273	24.1810135	1.357966686	348883.6627	2014
SC	17.26090909	26.49636364	9.235454545	23.02809257	1.705214446	114933.21	2014
SE	25.83636364	29.65090909	3.814545455	28.11664888	0.620791991	29213.19818	2014
SP	18.37909091	31.08909091	12.71	27.43487121	2.176409893	343841.2409	2014
TO	28.19727273	33.77909091	5.581818182	32.22859439	0.622943956	425804.1891	2014
AC	30.352	31.913	1.561	30.81382469	0.2284705	222691.511	2015
AL	24.366	30.787	6.421	28.16957066	1.082721816	36873.968	2015
AM	23.723	33.555	9.832	32.07056567	0.682628189	2365524.924	2015
AP	29.31	32.199	2.889	30.74029213	0.312732007	205191.45	2015
BA	23.041	34.548	11.507	29.80028717	2.263071806	805680.564	2015
CE	25.165	33.509	8.344	31.20106699	1.342381386	218438.67	2015
DF	26.165	28.549	2.384	27.46316187	0.55451509	7634.759	2015
ES	18.635	30.458	11.823	28.05425821	1.56679561	64103.98	2015
GO	25.492	32.937	7.445	29.88862982	1.284024102	494776.378	2015
MA	30.233	34.165	3.932	32.09865789	0.69470762	499808.202	2015
MG	17.175	33.213	16.038	28.47109262	1.97445481	822871.519	2015
MS	26.929	32.825	5.896	29.77072091	1.240975871	530037.915	2015
MT	27.929	35.009	7.08	32.09614988	1.2169357	1393229.674	2015
PA	28.072	35.086	7.014	31.89996726	0.986673092	1869688.981	2015
PB	23.949	32.477	8.528	28.76450282	1.817396329	76484.813	2015
PE	23.4	33.439	10.039	28.57360516	2.211950023	133010.132	2015
PI	28.341	35.379	7.038	32.74088377	0.968420216	388732.513	2015
PR	20.207	29.086	8.879	25.19205709	1.77814649	257689.552	2015
RJ	18.781	29.635	10.854	27.26083817	1.868375944	60137.409	2015
RN	26.794	33.246	6.452	30.70346485	1.283143545	76420.924	2015
RO	28.087	32.657	4.57	31.64725743	0.468863037	357993.776	2015
RR	24.001	33.598	9.597	31.97272591	1.2625432	335841.513	2015
RS	19.136	27.082	7.946	24.20132056	1.322113126	349176.653	2015
SC	17.097	25.968	8.871	22.81020337	1.675144085	113845.725	2015
SE	26.481	30.299	3.818	28.75240038	0.595585912	29873.744	2015
SP	18.878	30.837	11.959	27.43250467	1.969980297	343811.581	2015
TO	27.857	33.621	5.764	32.17077513	0.613266679	425040.281	2015
