# Supplementary material for: Spatiotemporal dynamics and risk factors for human Leptospirosis in Brazil
Source: Sci Rep. 2018 Oct 11;8:15170. doi: 10.1038/s41598-018-33381-3 (PMC6181921; doi:10.1038/s41598-018-33381-3)
Supplement: Supplementary file 6 — Supplementary-Analysis [file 41598_2018_33381_MOESM6_ESM.zip › 33381 Supplementary zip-file/data/covariates/waste-pnad.csv]

Unidade da Federação	Ano	Situação do domicílio	Total	Coletado diretamente	Coletado indiretamente
Rondônia	2002	Total	262	221	10
		Urbana	262	221	10
	2003	Total	270	229	9
		Urbana	270	229	9
	2004	Total	430	262	32
		Urbana	299	245	22
	2005	Total	434	284	19
		Urbana	307	261	17
	2006	Total	438	293	19
		Urbana	308	271	17
	2007	Total	453	303	23
		Urbana	323	279	21
	2008	Total	483	337	13
		Urbana	347	315	12
	2009	Total	482	358	6
		Urbana	353	332	3
	2011	Total	526	371	23
		Urbana	389	355	22
	2012	Total	528	391	6
		Urbana	390	375	5
	2013	Total	552	412	6
		Urbana	407	395	3
	2014	Total	575	448	5
		Urbana	442	431	2
Acre	2002	Total	101	67	21
		Urbana	101	67	21
	2003	Total	112	86	10
		Urbana	112	86	10
	2004	Total	164	91	18
		Urbana	118	86	16
	2005	Total	167	91	28
		Urbana	121	88	24
	2006	Total	166	98	21
		Urbana	123	93	20
	2007	Total	172	116	12
		Urbana	126	110	11
	2008	Total	189	126	18
		Urbana	141	121	14
	2009	Total	187	134	8
		Urbana	141	126	8
	2011	Total	202	148	15
		Urbana	160	141	13
	2012	Total	205	145	16
		Urbana	158	138	15
	2013	Total	215	144	27
		Urbana	158	132	24
	2014	Total	223	145	34
		Urbana	167	133	31
Amazonas	2002	Total	526	381	89
		Urbana	526	381	89
	2003	Total	545	412	76
		Urbana	545	412	76
	2004	Total	747	445	106
		Urbana	585	439	99
	2005	Total	825	552	65
		Urbana	639	531	62
	2006	Total	816	549	69
		Urbana	635	523	68
	2007	Total	783	541	63
		Urbana	618	527	54
	2008	Total	792	564	81
		Urbana	621	526	69
	2009	Total	883	710	30
		Urbana	684	647	27
	2011	Total	908	701	38
		Urbana	752	686	34
	2012	Total	947	741	56
		Urbana	802	725	53
	2013	Total	962	771	43
		Urbana	816	753	41
	2014	Total	1037	812	68
		Urbana	872	793	58
Roraima	2002	Total	72	69	1
		Urbana	72	69	1
	2003	Total	71	67	0
		Urbana	71	67	0
	2004	Total	97	56	17
		Urbana	74	55	15
	2005	Total	101	76	1
		Urbana	78	74	1
	2006	Total	106	77	2
		Urbana	80	75	0
	2007	Total	116	87	2
		Urbana	86	84	0
	2008	Total	125	93	5
		Urbana	91	86	3
	2009	Total	126	97	0
		Urbana	94	93	0
	2011	Total	132	110	1
		Urbana	110	106	0
	2012	Total	134	105	2
		Urbana	109	101	2
	2013	Total	148	115	6
		Urbana	121	113	5
	2014	Total	155	130	1
		Urbana	129	128	0
Pará	2002	Total	1061	745	166
		Urbana	1061	745	166
	2003	Total	1107	805	153
		Urbana	1107	805	153
	2004	Total	1681	987	131
		Urbana	1170	890	113
	2005	Total	1717	1103	103
		Urbana	1187	974	95
	2006	Total	1759	1130	156
		Urbana	1217	1017	121
	2007	Total	1854	1302	97
		Urbana	1279	1147	75
	2008	Total	1955	1301	155
		Urbana	1339	1151	123
	2009	Total	1988	1429	119
		Urbana	1371	1236	88
	2011	Total	2069	1317	163
		Urbana	1465	1225	144
	2012	Total	2150	1449	125
		Urbana	1534	1337	111
	2013	Total	2224	1563	106
		Urbana	1568	1423	93
	2014	Total	2264	1581	112
		Urbana	1601	1437	101
Amapá	2002	Total	100	27	63
		Urbana	100	27	63
	2003	Total	111	99	6
		Urbana	111	99	6
	2004	Total	122	97	10
		Urbana	109	97	9
	2005	Total	136	104	14
		Urbana	122	101	13
	2006	Total	144	118	8
		Urbana	128	116	7
	2007	Total	151	126	11
		Urbana	134	121	9
	2008	Total	174	150	10
		Urbana	154	147	7
	2009	Total	161	144	4
		Urbana	144	139	4
	2011	Total	178	150	5
		Urbana	157	148	5
	2012	Total	190	159	10
		Urbana	170	158	10
	2013	Total	191	151	18
		Urbana	170	149	17
	2014	Total	201	165	14
		Urbana	178	161	14
Tocantins	2002	Total	319	217	3
		Urbana	235	217	3
	2003	Total	332	229	2
		Urbana	243	229	2
	2004	Total	348	242	2
		Urbana	252	242	2
	2005	Total	357	243	6
		Urbana	259	242	5
	2006	Total	362	250	5
		Urbana	268	249	4
	2007	Total	378	266	14
		Urbana	279	261	13
	2008	Total	401	302	1
		Urbana	299	294	1
	2009	Total	409	307	4
		Urbana	307	302	1
	2011	Total	432	328	7
		Urbana	335	320	6
	2012	Total	447	343	7
		Urbana	347	338	5
	2013	Total	457	360	8
		Urbana	354	349	3
	2014	Total	484	389	4
		Urbana	375	371	1
Maranhão	2002	Total	1388	585	123
		Urbana	950	565	121
	2003	Total	1416	726	79
		Urbana	977	700	78
	2004	Total	1445	649	133
		Urbana	1008	623	133
	2005	Total	1475	802	77
		Urbana	1005	765	76
	2006	Total	1519	839	83
		Urbana	1047	805	79
	2007	Total	1595	964	44
		Urbana	1113	920	43
	2008	Total	1637	1036	55
		Urbana	1166	1000	51
	2009	Total	1722	1022	116
		Urbana	1217	985	114
	2011	Total	1783	965	38
		Urbana	1101	888	36
	2012	Total	1849	931	69
		Urbana	1121	845	60
	2013	Total	1844	965	94
		Urbana	1099	869	82
	2014	Total	1917	1020	108
		Urbana	1178	913	100
Piauí	2002	Total	718	324	33
		Urbana	457	324	32
	2003	Total	749	331	46
		Urbana	473	330	46
	2004	Total	758	335	44
		Urbana	488	332	43
	2005	Total	785	370	31
		Urbana	501	365	30
	2006	Total	797	380	30
		Urbana	501	377	28
	2007	Total	829	415	34
		Urbana	520	403	31
	2008	Total	860	432	52
		Urbana	546	419	48
	2009	Total	878	471	28
		Urbana	555	452	26
	2011	Total	882	496	57
		Urbana	590	476	50
	2012	Total	929	548	35
		Urbana	629	529	29
	2013	Total	930	597	28
		Urbana	633	566	26
	2014	Total	963	599	53
		Urbana	654	568	44
Ceará	2002	Total	1934	1067	286
		Urbana	1502	1049	274
	2003	Total	2026	1179	266
		Urbana	1579	1140	261
	2004	Total	2071	1151	323
		Urbana	1631	1121	318
	2005	Total	2148	1238	319
		Urbana	1669	1207	298
	2006	Total	2184	1327	284
		Urbana	1713	1289	264
	2007	Total	2256	1357	328
		Urbana	1776	1328	298
	2008	Total	2361	1520	284
		Urbana	1859	1478	254
	2009	Total	2377	1585	262
		Urbana	1884	1531	227
	2011	Total	2557	1783	145
		Urbana	1898	1711	129
	2012	Total	2590	1767	193
		Urbana	1937	1688	183
	2013	Total	2664	1826	218
		Urbana	1969	1721	194
	2014	Total	2768	1879	267
		Urbana	2055	1764	244
Rio Grande do Norte	2002	Total	753	571	50
		Urbana	573	514	43
	2003	Total	780	612	37
		Urbana	583	536	33
	2004	Total	789	621	33
		Urbana	590	553	25
	2005	Total	820	627	57
		Urbana	606	548	43
	2006	Total	850	692	23
		Urbana	631	600	20
	2007	Total	858	664	60
		Urbana	637	570	55
	2008	Total	900	736	23
		Urbana	665	633	20
	2009	Total	936	782	25
		Urbana	690	656	21
	2011	Total	992	850	10
		Urbana	791	781	5
	2012	Total	1002	857	20
		Urbana	804	779	17
	2013	Total	1034	890	16
		Urbana	826	812	11
	2014	Total	1071	899	26
		Urbana	830	802	22
Paraíba	2002	Total	877	599	53
		Urbana	679	590	53
	2003	Total	958	656	67
		Urbana	754	646	66
	2004	Total	939	665	39
		Urbana	738	653	39
	2005	Total	955	680	59
		Urbana	760	668	59
	2006	Total	1003	711	64
		Urbana	796	707	61
	2007	Total	1024	763	48
		Urbana	817	748	47
	2008	Total	1077	809	58
		Urbana	862	791	58
	2009	Total	1070	816	46
		Urbana	847	797	43
	2011	Total	1191	961	48
		Urbana	982	922	48
	2012	Total	1189	945	36
		Urbana	967	913	34
	2013	Total	1214	991	19
		Urbana	980	950	19
	2014	Total	1221	975	65
		Urbana	998	928	62
Pernambuco	2002	Total	2166	1396	243
		Urbana	1681	1355	227
	2003	Total	2183	1350	303
		Urbana	1683	1309	286
	2004	Total	2262	1474	248
		Urbana	1757	1436	227
	2005	Total	2297	1581	218
		Urbana	1798	1515	206
	2006	Total	2390	1681	192
		Urbana	1883	1618	174
	2007	Total	2443	1709	211
		Urbana	1911	1642	191
	2008	Total	2508	1646	339
		Urbana	1966	1579	317
	2009	Total	2600	1850	253
		Urbana	2054	1772	230
	2011	Total	2733	2177	172
		Urbana	2281	2081	157
	2012	Total	2826	2231	173
		Urbana	2335	2125	162
	2013	Total	2913	2325	165
		Urbana	2414	2210	148
	2014	Total	2961	2313	203
		Urbana	2441	2195	182
Alagoas	2002	Total	742	452	58
		Urbana	509	427	57
	2003	Total	742	465	73
		Urbana	517	435	71
	2004	Total	768	478	70
		Urbana	525	439	67
	2005	Total	779	480	79
		Urbana	534	439	76
	2006	Total	796	524	62
		Urbana	558	480	61
	2007	Total	848	540	100
		Urbana	602	496	94
	2008	Total	886	553	114
		Urbana	612	495	108
	2009	Total	875	523	135
		Urbana	610	471	133
	2011	Total	916	647	68
		Urbana	676	599	61
	2012	Total	943	676	68
		Urbana	689	612	63
	2013	Total	966	659	100
		Urbana	699	599	86
	2014	Total	993	629	183
		Urbana	735	546	178
Sergipe	2002	Total	484	349	31
		Urbana	392	341	31
	2003	Total	520	382	29
		Urbana	427	372	29
	2004	Total	540	411	20
		Urbana	447	400	19
	2005	Total	556	424	31
		Urbana	459	403	30
	2006	Total	572	433	42
		Urbana	472	409	41
	2007	Total	568	434	42
		Urbana	470	411	40
	2008	Total	579	456	39
		Urbana	484	430	37
	2009	Total	609	501	22
		Urbana	504	471	21
	2011	Total	662	540	25
		Urbana	493	474	16
	2012	Total	663	528	33
		Urbana	492	465	23
	2013	Total	690	554	32
		Urbana	504	475	25
	2014	Total	694	540	39
		Urbana	501	469	27
Bahia	2002	Total	3519	1832	572
		Urbana	2420	1732	542
	2003	Total	3656	1997	550
		Urbana	2517	1889	508
	2004	Total	3777	2081	546
		Urbana	2634	1987	504
	2005	Total	3799	2168	553
		Urbana	2633	2007	511
	2006	Total	3925	2179	673
		Urbana	2739	1993	640
	2007	Total	4065	2383	608
		Urbana	2829	2174	571
	2008	Total	4229	2428	754
		Urbana	2975	2195	705
	2009	Total	4296	2563	703
		Urbana	3033	2297	672
	2011	Total	4510	2958	618
		Urbana	3402	2737	582
	2012	Total	4719	3077	632
		Urbana	3554	2852	603
	2013	Total	4823	3339	535
		Urbana	3647	3093	483
	2014	Total	4974	3347	733
		Urbana	3787	3047	690
Minas Gerais	2002	Total	5208	4079	300
		Urbana	4452	4036	269
	2003	Total	5359	4175	346
		Urbana	4584	4125	311
	2004	Total	5494	4339	331
		Urbana	4703	4282	282
	2005	Total	5632	4437	341
		Urbana	4803	4379	293
	2006	Total	5718	4563	350
		Urbana	4891	4487	296
	2007	Total	5890	4745	391
		Urbana	5054	4649	324
	2008	Total	6095	4945	405
		Urbana	5257	4840	335
	2009	Total	6196	5147	343
		Urbana	5348	5011	279
	2011	Total	6485	5489	292
		Urbana	5516	5287	167
	2012	Total	6652	5636	286
		Urbana	5643	5424	154
	2013	Total	6818	5770	321
		Urbana	5770	5518	190
	2014	Total	6965	5926	302
		Urbana	5911	5677	157
Espírito Santo	2002	Total	938	674	93
		Urbana	777	663	84
	2003	Total	966	721	72
		Urbana	795	708	61
	2004	Total	993	713	126
		Urbana	829	702	107
	2005	Total	1021	755	120
		Urbana	862	743	102
	2006	Total	1066	802	108
		Urbana	886	783	85
	2007	Total	1083	799	136
		Urbana	900	774	116
	2008	Total	1106	776	176
		Urbana	915	748	147
	2009	Total	1146	900	101
		Urbana	953	864	77
	2011	Total	1187	974	103
		Urbana	1024	931	86
	2012	Total	1234	1028	101
		Urbana	1071	993	72
	2013	Total	1310	1144	61
		Urbana	1136	1092	36
	2014	Total	1321	1121	81
		Urbana	1128	1063	57
Rio de Janeiro	2002	Total	4761	4059	544
		Urbana	4608	3996	518
	2003	Total	4892	4285	476
		Urbana	4735	4217	447
	2004	Total	4942	4364	440
		Urbana	4794	4295	415
	2005	Total	4982	4376	476
		Urbana	4817	4300	445
	2006	Total	5164	4640	430
		Urbana	5006	4564	390
	2007	Total	5244	4618	535
		Urbana	5077	4526	503
	2008	Total	5314	4707	506
		Urbana	5140	4611	470
	2009	Total	5448	5018	356
		Urbana	5269	4898	330
	2011	Total	5597	5044	419
		Urbana	5460	4960	401
	2012	Total	5574	5039	417
		Urbana	5437	4945	403
	2013	Total	5765	5137	499
		Urbana	5611	5030	484
	2014	Total	5989	5444	433
		Urbana	5837	5336	416
São Paulo	2002	Total	11241	10243	742
		Urbana	10635	9970	625
	2003	Total	11621	10816	550
		Urbana	11007	10530	440
	2004	Total	11798	10967	602
		Urbana	11175	10643	497
	2005	Total	12167	11461	507
		Urbana	11530	11115	392
	2006	Total	12500	11727	573
		Urbana	11845	11357	462
	2007	Total	12761	11997	576
		Urbana	12099	11589	488
	2008	Total	13199	12067	934
		Urbana	12501	11676	791
	2009	Total	13372	12573	647
		Urbana	12664	12117	531
	2011	Total	13979	13382	436
		Urbana	13532	13145	359
	2012	Total	14409	13714	540
		Urbana	13928	13451	453
	2013	Total	14455	13660	657
		Urbana	13963	13386	562
	2014	Total	14856	13856	873
		Urbana	14382	13595	758
Paraná	2002	Total	2906	2270	225
		Urbana	2454	2207	206
	2003	Total	2975	2395	198
		Urbana	2523	2315	169
	2004	Total	3052	2491	173
		Urbana	2588	2401	144
	2005	Total	3107	2586	132
		Urbana	2629	2482	114
	2006	Total	3161	2667	131
		Urbana	2694	2558	103
	2007	Total	3266	2777	153
		Urbana	2793	2662	107
	2008	Total	3371	2873	158
		Urbana	2880	2734	123
	2009	Total	3418	2995	106
		Urbana	2938	2849	74
	2011	Total	3550	3145	141
		Urbana	3101	2999	87
	2012	Total	3636	3250	144
		Urbana	3175	3104	60
	2013	Total	3728	3414	82
		Urbana	3269	3222	34
	2014	Total	3820	3499	97
		Urbana	3354	3314	30
Santa Catarina	2002	Total	1652	1344	69
		Urbana	1356	1297	36
	2003	Total	1697	1356	121
		Urbana	1408	1295	102
	2004	Total	1741	1387	141
		Urbana	1442	1320	112
	2005	Total	1814	1496	121
		Urbana	1521	1420	86
	2006	Total	1844	1508	162
		Urbana	1537	1423	106
	2007	Total	1922	1634	119
		Urbana	1604	1533	64
	2008	Total	1988	1672	157
		Urbana	1662	1555	104
	2009	Total	2007	1764	88
		Urbana	1674	1631	37
	2011	Total	2130	1918	52
		Urbana	1798	1752	31
	2012	Total	2214	1997	85
		Urbana	1873	1837	29
	2013	Total	2267	2042	110
		Urbana	1932	1870	53
	2014	Total	2380	2111	139
		Urbana	2011	1926	79
Rio Grande do Sul	2002	Total	3242	2654	101
		Urbana	2638	2531	66
	2003	Total	3328	2770	102
		Urbana	2710	2610	67
	2004	Total	3377	2808	137
		Urbana	2769	2650	91
	2005	Total	3420	2840	154
		Urbana	2809	2667	109
	2006	Total	3480	2956	153
		Urbana	2863	2753	95
	2007	Total	3596	2993	271
		Urbana	2960	2763	185
	2008	Total	3671	3033	301
		Urbana	3011	2776	220
	2009	Total	3678	3133	240
		Urbana	3031	2850	171
	2011	Total	3800	3275	236
		Urbana	3220	3060	150
	2012	Total	3888	3396	184
		Urbana	3278	3189	79
	2013	Total	3971	3468	197
		Urbana	3348	3258	74
	2014	Total	4074	3396	405
		Urbana	3464	3174	280
Mato Grosso do Sul	2002	Total	628	534	12
		Urbana	545	523	11
	2003	Total	670	559	19
		Urbana	573	543	19
	2004	Total	657	567	8
		Urbana	566	548	7
	2005	Total	695	596	13
		Urbana	595	577	9
	2006	Total	696	603	12
		Urbana	599	585	10
	2007	Total	742	649	10
		Urbana	644	628	8
	2008	Total	742	637	25
		Urbana	641	612	24
	2009	Total	766	676	14
		Urbana	662	648	9
	2011	Total	818	733	2
		Urbana	734	723	2
	2012	Total	877	780	13
		Urbana	784	768	8
	2013	Total	862	762	19
		Urbana	771	750	13
	2014	Total	885	758	43
		Urbana	789	747	33
Mato Grosso	2002	Total	737	489	49
		Urbana	575	483	46
	2003	Total	743	484	48
		Urbana	567	482	46
	2004	Total	792	547	37
		Urbana	607	543	29
	2005	Total	796	572	9
		Urbana	608	565	6
	2006	Total	837	593	40
		Urbana	638	584	36
	2007	Total	886	646	18
		Urbana	664	632	12
	2008	Total	910	681	43
		Urbana	722	667	40
	2009	Total	940	724	33
		Urbana	764	712	27
	2011	Total	976	810	21
		Urbana	823	797	17
	2012	Total	999	785	47
		Urbana	829	775	41
	2013	Total	1075	859	34
		Urbana	877	837	29
	2014	Total	1094	906	19
		Urbana	909	883	10
Goiás	2002	Total	1547	1274	67
		Urbana	1357	1255	60
	2003	Total	1615	1337	82
		Urbana	1410	1311	72
	2004	Total	1681	1377	105
		Urbana	1469	1352	82
	2005	Total	1710	1394	130
		Urbana	1491	1364	112
	2006	Total	1757	1482	89
		Urbana	1544	1453	71
	2007	Total	1823	1513	134
		Urbana	1619	1484	114
	2008	Total	1892	1577	129
		Urbana	1680	1545	115
	2009	Total	1898	1673	51
		Urbana	1680	1641	24
	2011	Total	2053	1871	39
		Urbana	1883	1840	27
	2012	Total	2121	1940	39
		Urbana	1934	1905	19
	2013	Total	2153	1931	67
		Urbana	1951	1898	48
	2014	Total	2218	2009	62
		Urbana	2014	1969	37
Distrito Federal	2002	Total	612	543	57
		Urbana	585	530	53
	2003	Total	644	584	48
		Urbana	614	567	44
	2004	Total	642	507	124
		Urbana	609	488	118
	2005	Total	677	576	88
		Urbana	641	557	82
	2006	Total	697	594	89
		Urbana	659	575	82
	2007	Total	734	497	227
		Urbana	696	475	219
	2008	Total	739	610	117
		Urbana	699	591	107
	2009	Total	783	663	111
		Urbana	739	640	99
	2011	Total	866	814	38
		Urbana	838	803	34
	2012	Total	854	765	63
		Urbana	820	748	55
	2013	Total	901	829	52
		Urbana	865	805	49
	2014	Total	936	805	117
		Urbana	897	789	105
