# Supplementary material for: Spatiotemporal dynamics and risk factors for human Leptospirosis in Brazil
Source: Sci Rep. 2018 Oct 11;8:15170. doi: 10.1038/s41598-018-33381-3 (PMC6181921; doi:10.1038/s41598-018-33381-3)
Supplement: Supplementary file 6 — Supplementary-Analysis [file 41598_2018_33381_MOESM6_ESM.zip › 33381 Supplementary zip-file/data/covariates/dengue.csv]

state	2001	2002	2003	2004	2005	2006	2007	2008	2009	2010	2011	2012	2013	2014	2015	2016
Rondônia	1668	1472	2971	3048	5672	4123	3118	5765	18767	20294	3219	3292	8732	1985	2211	7769
Acre	2050	888	954	4422	2196	258	518	2129	19085	35162	18865	2393	2568	28269	5317	2335
Amazonas	19249	2188	3971	902	998	578	1938	8755	1591	7524	61986	5167	17832	6661	3792	8125
Roraima	3782	1206	4971	558	2328	954	876	5016	3073	7590	1451	1874	945	1123	1097	246
Pará	16564	11362	9617	5521	7988	6436	13920	15982	7498	15568	19240	16246	9166	4496	7803	10852
Amapá	3193	845	3932	2564	2338	1713	3500	1177	1568	3242	2803	1569	1708	2190	3297	1798
Tocantins	4803	1969	1869	1477	3293	5692	12682	10122	4029	9252	11834	11617	8596	3652	7894	7886
Maranhão	6235	8360	5836	1580	6537	4931	13354	5734	2251	5778	11777	5325	3588	2652	7943	24167
Piauí	10284	8793	9525	850	4217	4666	9662	2424	4006	7137	10060	12255	4987	7657	7646	5242
Ceará	33986	19586	33182	3849	26942	28306	34353	54661	7883	21246	63206	54831	30219	22756	63116	50897
Rio Grande do Norte	37431	21761	20766	2605	4730	8134	12994	35600	2654	7846	23171	28778	18905	11498	22700	57508
Paraíba	14947	18618	12780	1340	5772	3047	10732	8442	951	6667	12602	8771	13466	5625	23426	35688
Pernambuco	13233	99652	15165	2275	5389	8262	22380	20137	2882	34590	22101	31799	7985	10488	110899	65152
Alagoas	1980	7438	6080	4455	2608	3010	10566	13740	3978	47358	8909	28123	11296	13186	27130	17301
Sergipe	3490	5133	4720	421	649	1118	1485	29645	1824	803	3927	4558	801	2246	9141	3509
Bahia	27996	77426	42154	4407	17777	6563	9343	37425	98867	45429	39612	48473	61110	13827	55211	65351
Minas Gerais	31955	38082	14213	13602	10929	28713	28287	52088	55146	214552	40343	29456	416252	58177	192779	528441
Espírito Santo	7618	24726	28115	3420	2662	9263	6790	25357	38146	26081	40336	11961	67995	18879	35441	41736
Rio de Janeiro	61401	248493	5470	1152	1184	26150	56202	235353	7964	29824	165787	181169	213058	7717	73437	85200
São Paulo	58487	44286	16684	3045	6160	60369	114872	12605	12003	207546	114884	29152	220921	226866	745622	202896
Paraná	1581	7197	10991	152	1050	1223	27200	1924	1525	38173	35438	4508	66100	22701	45542	64305
Santa Catarina	38	293	58	14	49	54	149	104	49	189	177	94	358	134	4441	5150
Rio Grande do Sul	55	436	59	20	41	70	423	138	67	3646	363	170	445	153	1698	3195
Mato Grosso do Sul	9334	12182	2091	311	617	11358	69412	829	14027	63519	8510	9202	78958	3423	32241	44814
Mato Grosso	2362	8978	9408	2294	6524	9451	16227	7052	52219	35443	6146	32856	35190	7160	21583	19940
Goiás	10530	21936	8504	5635	18058	23770	14820	39075	43411	102071	33960	24517	139357	93929	167427	123195
Distrito Federal	1531	3166	889	255	331	468	1120	1401	805	15018	3325	1435	11951	11657	9854	17837
