# Supplementary material for: Spatiotemporal dynamics and risk factors for human Leptospirosis in Brazil
Source: Sci Rep. 2018 Oct 11;8:15170. doi: 10.1038/s41598-018-33381-3 (PMC6181921; doi:10.1038/s41598-018-33381-3)
Supplement: Supplementary file 6 — Supplementary-Analysis [file 41598_2018_33381_MOESM6_ESM.zip › 33381 Supplementary zip-file/data/covariates/precipitation.csv]

SIGLAUF3	MIN	MAX	RANGE	MEAN	STD	SUM	YEAR
AC	110.0416667	287.9083333	177.8666667	188.6836862	44.6143184	1363617	2000
AL	43.58333333	227.3916667	183.8083333	117.2256748	53.75798701	153448.4083	2000
AM	134.0166667	361.7166667	227.7	234.7140748	36.49957243	17312510.16	2000
AP	173.225	327.1833333	153.9583333	223.0290087	27.62237239	1488718.633	2000
BA	25.99166667	194.0333333	168.0416667	79.67478085	31.71108161	2154087.375	2000
CE	45.55	163.4333333	117.8833333	76.48026115	18.40926106	535438.3083	2000
DF	115.0916667	128.075	12.98333333	121.5829137	3.240878305	33800.05	2000
ES	94.49166667	148.55	54.05833333	118.87907	7.856351203	271638.675	2000
GO	106.3666667	155.6916667	49.325	136.2247307	10.42444882	2255064.192	2000
MA	87.50833333	283.3916667	195.8833333	147.112915	36.33008581	2290695.2	2000
MG	64.14166667	184.2416667	120.1	112.0038795	18.96720758	3237136.125	2000
MS	83.79166667	148.9666667	65.175	115.602857	12.66098249	2058193.267	2000
MT	91.01666667	231.8333333	140.8166667	143.3799334	23.89515551	6223836.15	2000
PA	133	304.1416667	171.1416667	195.9736181	25.71736516	11486209.73	2000
PB	38.15833333	232.2916667	194.1333333	77.36829949	37.42087239	205722.3083	2000
PE	26.04166667	251.9666667	225.925	71.99585213	45.13470266	335140.6917	2000
PI	30.86666667	163.7	132.8333333	86.12467714	29.42375836	1022558.292	2000
PR	86.88333333	193.6833333	106.8	129.9132768	22.65521739	1328882.908	2000
RJ	69.375	176.7916667	107.4166667	104.8406052	13.82346243	231278.375	2000
RN	38.78333333	181.8833333	143.1	70.30618722	26.49442622	174992.1	2000
RO	111.675	228.5666667	116.8916667	156.5865313	22.96122012	1771306.842	2000
RR	144.6916667	311.525	166.8333333	230.8768184	34.98870483	2425130.1	2000
RS	109.1083333	189.1416667	80.03333333	139.4678091	13.29351901	2012241.55	2000
SC	109.9416667	201.1666667	91.225	142.5059273	17.47097765	711247.0833	2000
SE	47.6	155.9666667	108.3666667	93.64023099	30.01778951	97292.2	2000
SP	84.1	236.1666667	152.0666667	107.1632011	18.00840122	1343076.4	2000
TO	111.0833333	196.6	85.51666667	152.3322548	19.81413349	2012613.75	2000
AC	105.3666667	302.25	196.8833333	196.3524284	49.1330685	1419039	2001
AL	41.06666667	157.025	115.9583333	91.71859562	31.21058595	120059.6417	2001
AM	112.95	333.275	220.325	214.4232844	38.68221628	15815861.46	2001
AP	142.5333333	257	114.4666667	178.7322597	20.99303994	1193037.833	2001
BA	20.24166667	202.5666667	182.325	66.52474941	28.85972329	1798563.125	2001
CE	42.24166667	122.1833333	79.94166667	66.07115769	11.57357542	462564.175	2001
DF	101.1083333	115.15	14.04166667	107.1980516	3.421852012	29801.05833	2001
ES	83.30833333	128.5166667	45.20833333	99.56818381	5.995480722	227513.3	2001
GO	91.375	168.5	77.125	130.2819908	16.65449595	2156688.075	2001
MA	76.09166667	289.8333333	213.7416667	120.4887446	33.53315691	1876130.242	2001
MG	48.61666667	180.4416667	131.825	102.4346746	23.42755836	2960566.967	2001
MS	87.78333333	171.3333333	83.55	123.4012764	14.44412238	2197036.325	2001
MT	107.325	215.1416667	107.8166667	155.1785295	19.79816616	6735989.608	2001
PA	102.5666667	291.55	188.9833333	165.0902161	27.44558414	9676102.658	2001
PB	26.05	133.85	107.8	57.44643976	21.0658974	152750.0833	2001
PE	25.74166667	144.2583333	118.5166667	56.70097744	22.45599479	263943.05	2001
PI	33.525	141.9833333	108.4583333	76.00179539	22.34273982	902369.3167	2001
PR	96.73333333	234.75	138.0166667	130.63053	21.84079735	1336219.692	2001
RJ	76.10833333	193.6833333	117.575	110.356233	17.89920997	243445.85	2001
RN	27.61666667	112.9416667	85.325	52.44000937	16.42418185	130523.1833	2001
RO	103.6333333	215.05	111.4166667	151.5442362	26.46231284	1714268.4	2001
RR	87.34166667	211.9833333	124.6416667	126.7441379	23.37544269	1331320.425	2001
RS	114.6833333	219.425	104.7416667	150.5063089	12.69423757	2171505.025	2001
SC	136.225	211.5583333	75.33333333	166.1383891	15.4607872	829196.7	2001
SE	45.98333333	157.475	111.4916667	95.18415143	29.87603397	98896.33333	2001
SP	92.35833333	254.125	161.7666667	115.5026404	19.29759459	1447594.592	2001
TO	86.70833333	150.85	64.14166667	127.8073361	12.13698876	1688590.525	2001
AC	116.3333333	285.4	169.0666667	195.2112599	39.7959625	1410791.775	2002
AL	37.475	166.3916667	128.9166667	89.53693023	37.26604082	117203.8417	2002
AM	141.725	399.5166667	257.7916667	239.4204875	47.09375203	17659655.16	2002
AP	148.05	289.2083333	141.1583333	197.6353883	25.33150773	1319216.217	2002
BA	24.15833333	194.4666667	170.3083333	68.96753896	26.79688218	1864606.383	2002
CE	45.975	154.8166667	108.8416667	77.28685069	17.80080409	541085.2417	2002
DF	114.8166667	122.8916667	8.075	119.1104616	1.685440788	33112.70833	2002
ES	67.14166667	115.2166667	48.075	85.23147338	6.882653528	194753.9167	2002
GO	95.75	144.3916667	48.64166667	125.9789859	7.640539472	2085456.133	2002
MA	79.89166667	244.7833333	164.8916667	119.2093293	28.26629565	1856208.467	2002
MG	54.05833333	199.9916667	145.9333333	103.9455805	23.45100609	3004235.167	2002
MS	39.7	146.2666667	106.5666667	92.06852112	22.63039425	1639187.95	2002
MT	58.34166667	195.775	137.4333333	141.5532673	22.26425006	6144544.225	2002
PA	113.1916667	263.0666667	149.875	162.901826	24.84431316	9547838.925	2002
PB	39.45833333	190.575	151.1166667	76.68306067	28.10346032	203900.2583	2002
PE	29.60833333	189.2833333	159.675	63.42143573	31.35472117	295226.7833	2002
PI	31.60833333	135.55	103.9416667	77.34247452	20.4647791	918287.2	2002
PR	89.41666667	207.5	118.0833333	127.6504847	23.85569017	1305736.808	2002
RJ	63.825	212.475	148.65	103.085139	27.10384468	227405.8167	2002
RN	43.825	160	116.175	74.98990224	21.01875997	186649.8667	2002
RO	99.45833333	220.7333333	121.275	155.1206138	29.36625486	1754724.383	2002
RR	112.1833333	261.125	148.9416667	163.9850248	25.14955337	1722498.7	2002
RS	121.5333333	223.6666667	102.1333333	172.4751531	26.60663594	2488471.508	2002
SC	112.5166667	206.5083333	93.99166667	148.0668336	18.42052141	739001.5667	2002
SE	39.66666667	120.15	80.48333333	72.75598332	22.16833562	75593.46667	2002
SP	89.39166667	276.6916667	187.3	116.3680204	22.9988146	1458440.4	2002
TO	91.44166667	141.3583333	49.91666667	126.4584469	10.01917896	1670769	2002
AC	117.8666667	249.9	132.0333333	178.5002837	30.11731771	1290021.55	2003
AL	31.64166667	150.8416667	119.2	80.65605424	34.57483291	105578.775	2003
AM	136.8166667	316.7	179.8833333	203.380362	36.04326739	15001335.5	2003
AP	127.3	213.2916667	85.99166667	155.9889538	14.10266811	1041226.267	2003
BA	16.89166667	190.8916667	174	58.37645208	26.87553301	1578265.758	2003
CE	45.21666667	164.2916667	119.075	78.97114222	22.01162387	552876.9667	2003
DF	108.425	118.6333333	10.20833333	113.8164568	2.4528455	31640.975	2003
ES	66.14166667	111.7666667	45.625	78.40066375	6.098962127	179145.5167	2003
GO	89.38333333	149.5	60.11666667	123.3577192	10.2241278	2042063.683	2003
MA	73.225	211.1916667	137.9666667	108.5459182	20.84983118	1690168.492	2003
MG	35.53333333	161.0916667	125.5583333	93.0842606	29.01292174	2690321.3	2003
MS	77.14166667	156.7166667	79.575	121.657093	16.23369899	2165982.883	2003
MT	93.48333333	214.6583333	121.175	153.2170545	26.72411239	6650845.9	2003
PA	117.0333333	239.725	122.6916667	160.9214382	19.48508653	9431766.417	2003
PB	30.18333333	149.8166667	119.6333333	61.14245957	22.28254002	162577.8	2003
PE	27.04166667	160.35	133.3083333	54.728541	25.29090739	254761.3583	2003
PI	30.49166667	130.175	99.68333333	72.2345195	20.47362572	857640.45	2003
PR	82.775	177.1833333	94.40833333	120.7207246	20.98477617	1234852.292	2003
RJ	65.625	161.75	96.125	97.3412398	16.9389625	214734.775	2003
RN	35.10833333	118.6166667	83.50833333	61.02174568	15.72810338	151883.125	2003
RO	109.2833333	201.775	92.49166667	150.5079422	22.19967366	1702545.842	2003
RR	124.175	275	150.825	177.0585245	25.02864107	1859822.742	2003
RS	112.1583333	178.2333333	66.075	141.6380585	9.619298582	2043553.908	2003
SC	94.91666667	180.125	85.20833333	125.3643909	18.24749595	625693.675	2003
SE	33.075	134.575	101.5	75.58288418	27.32145904	78530.61667	2003
SP	71.76666667	186.6333333	114.8666667	98.62401726	13.22381434	1236054.808	2003
TO	87.19166667	148.625	61.43333333	123.2239549	11.31922628	1628034.892	2003
AC	124.4083333	208.3666667	83.95833333	159.6912446	17.38896299	1154088.625	2004
AL	38.01666667	164.0916667	126.075	87.61959511	36.9181546	114694.05	2004
AM	137.7083333	298.0416667	160.3333333	200.9469028	30.29943978	14821843.55	2004
AP	164.475	265.6333333	101.1583333	200.6224856	16.74122419	1339155.092	2004
BA	30.90833333	218.525	187.6166667	81.658317	31.51923633	2207714.258	2004
CE	55.10833333	180.65	125.5416667	90.44699924	18.10796585	633219.4417	2004
DF	132.5583333	138.825	6.266666667	136.4164568	1.224541181	37923.775	2004
ES	103.7916667	160.5	56.70833333	126.9733005	6.781570265	290133.9917	2004
GO	89.85833333	159.3083333	69.45	131.6046137	10.19039047	2178582.775	2004
MA	98.26666667	238.0083333	139.7416667	137.2699238	22.06333093	2137429.983	2004
MG	67.03333333	214.3916667	147.3583333	123.3014976	21.59353711	3563659.883	2004
MS	70.85	133.6333333	62.78333333	104.689127	12.62603967	1863885.217	2004
MT	83.21666667	230.675	147.4583333	155.2993793	32.68667298	6741235.458	2004
PA	126.4833333	275.3166667	148.8333333	179.1215641	21.49556619	10498493.99	2004
PB	33.28333333	181.5666667	148.2833333	72.02352075	29.06648985	191510.5417	2004
PE	32.73333333	185.9833333	153.25	67.76519155	28.51836115	315446.9667	2004
PI	43.01666667	170.8916667	127.875	93.70965496	21.30182764	1112614.733	2004
PR	85.775	204.225	118.45	117.2728607	13.6124011	1199584.092	2004
RJ	103.2083333	228.4583333	125.25	140.4452214	20.26591494	309822.1583	2004
RN	35.83333333	145.7333333	109.9	67.53185014	20.84442047	168086.775	2004
RO	137.0583333	208.2916667	71.23333333	167.9322799	13.88466764	1899649.95	2004
RR	122.2083333	276.775	154.5666667	198.544948	27.10230436	2085516.133	2004
RS	81.19166667	155.575	74.38333333	106.9730068	10.74885199	1543406.542	2004
SC	106.3833333	166.0083333	59.625	132.0420457	12.16375288	659021.85	2004
SE	38.70833333	120.7333333	82.025	72.16598492	22.56599943	74980.45833	2004
SP	70.94166667	274.9083333	203.9666667	108.683584	28.20180541	1362131.358	2004
TO	110.8	181.4583333	70.65833333	146.1975666	13.61238668	1931562.25	2004
AC	90.92307692	178.9307692	88.00769231	127.718945	17.3856849	923024.8154	2005
AL	40.26923077	156.7769231	116.5076923	86.37969677	34.34864065	113071.0231	2005
AM	119.4923077	354.8384615	235.3461538	219.925323	42.34578842	16221691.82	2005
AP	180.0307692	313.9692308	133.9384615	228.4365117	23.38541402	1524813.715	2005
BA	30.40769231	256.2769231	225.8692308	89.99815431	37.30159788	2433190.1	2005
CE	34.21538462	98.83846154	64.62307692	57.39343391	12.47032105	401811.4308	2005
DF	168.5846154	181.2384615	12.65384615	175.0640841	2.543665305	48667.81538	2005
ES	117.3307692	173.1692308	55.83846154	143.6586433	8.358937092	328260	2005
GO	120.8461538	199.3692308	78.52307692	175.9882069	11.2354509	2913308.777	2005
MA	66.78461538	268.4846154	201.7	110.6905821	29.42035542	1723563.054	2005
MG	77.32307692	258.2230769	180.9	141.3712812	23.68540999	4085912.769	2005
MS	64.70769231	163.5538462	98.84615385	103.4095484	17.421273	1841103.6	2005
MT	61.32307692	222.2076923	160.8846154	144.9513691	36.65300063	6292049.031	2005
PA	119.0461538	306.4384615	187.3923077	194.7801603	30.70059212	11416259.98	2005
PB	30.42307692	171.1692308	140.7461538	64.23530535	25.80040521	170801.6769	2005
PE	30.64615385	175.4153846	144.7692308	63.79419813	26.45449859	296961.9923	2005
PI	37.73846154	166.3307692	128.5923077	76.84915225	19.52982736	912429.9846	2005
PR	85.93846154	216.5692308	130.6307692	124.8459523	18.42767879	1277049.246	2005
RJ	109.3538462	250.2307692	140.8769231	144.7985494	21.29998861	319425.6	2005
RN	29.30769231	127.0230769	97.71538462	53.73412863	17.54117332	133744.2462	2005
RO	114.9615385	191.6461538	76.68461538	149.0240575	20.39143632	1685760.138	2005
RR	130.4923077	285.7076923	155.2153846	211.0705358	30.39060713	2217084.908	2005
RS	94.66153846	170.1230769	75.46153846	125.6682327	14.39262567	1813141.262	2005
SC	110.9692308	195.4615385	84.49230769	145.967073	13.84391678	728521.6615	2005
SE	39.35384615	128.9	89.54615385	76.10085881	23.22132325	79068.79231	2005
SP	83.36923077	312.6538462	229.2846154	124.8974676	27.79629928	1565339.962	2005
TO	96.26153846	202.1846154	105.9230769	162.8276019	23.48019236	2151278.277	2005
AC	118.0166667	247.5833333	129.5666667	168.2170299	30.67845603	1215704.475	2006
AL	39.21666667	172.35	133.1333333	96.24717341	36.61012544	125987.55	2006
AM	148.2333333	349.5833333	201.35	231.5759938	43.337914	17081045.3	2006
AP	170.775	256.7416667	85.96666667	209.248382	13.47096471	1396732.95	2006
BA	27.85833333	215.5916667	187.7333333	76.37978714	30.03621511	2065003.925	2006
CE	43.56666667	138.3083333	94.74166667	72.76292315	18.0158102	509413.225	2006
DF	120.975	131.1833333	10.20833333	126.5755695	2.559251963	35188.00833	2006
ES	89.81666667	134.9833333	45.16666667	109.2981182	5.456364644	249746.2	2006
GO	105.6666667	147.1583333	41.49166667	131.3710966	8.104712947	2174717.133	2006
MA	87.48333333	281.5833333	194.1	139.952738	33.56605168	2179204.083	2006
MG	66.08333333	194.6	128.5166667	116.0302318	17.88817436	3353505.758	2006
MS	87.68333333	142.5916667	54.90833333	119.2177638	10.86344883	2122553.067	2006
MT	103.0916667	219.9833333	116.8916667	151.2426753	22.66119725	6565142.05	2006
PA	126.3916667	315.625	189.2333333	186.0874439	30.10330935	10906771.18	2006
PB	40.575	173.875	133.3	81.59132193	24.90621509	216951.325	2006
PE	28.125	165.85	137.725	64.31740602	26.73934152	299397.525	2006
PI	34.31666667	158.675	124.3583333	84.00931104	26.01297283	997442.55	2006
PR	79.55	166.8166667	87.26666667	106.655741	13.47960464	1090981.575	2006
RJ	88.14166667	198.0583333	109.9166667	117.6888108	18.58456682	259621.5167	2006
RN	46.35	152.5916667	106.2416667	78.90223651	20.26648854	196387.6667	2006
RO	130.8833333	227.2666667	96.38333333	178.7218168	24.5817118	2021701.192	2006
RR	149.05	298.6166667	149.5666667	207.2661526	26.60413867	2177123.667	2006
RS	87.06666667	139.4416667	52.375	108.8454874	9.152470295	1570422.692	2006
SC	80.44166667	146.5083333	66.06666667	106.2332649	12.70743799	530210.225	2006
SE	41.25	151.8666667	110.6166667	89.07210459	30.87374654	92545.91667	2006
SP	83.06666667	242.9	159.8333333	110.3975917	18.51796808	1383613.017	2006
TO	98.44166667	149.45	51.00833333	127.228816	9.905153566	1680947.117	2006
AC	119.2	210.9666667	91.76666667	149.0347805	18.21688828	1077074.358	2007
AL	30.325	146.4416667	116.1166667	77.01267507	33.23285354	100809.5917	2007
AM	127.45	324.7083333	197.2583333	215.9651827	31.50766002	15929591.87	2007
AP	171.425	268.3083333	96.88333333	202.6642647	14.96440135	1352783.967	2007
BA	19.00833333	152.2583333	133.25	55.13248015	19.61631056	1490561.733	2007
CE	41.03333333	123.4583333	82.425	65.61304337	16.1523233	459356.9167	2007
DF	93.11666667	99.25	6.133333333	96.14751199	1.3557701	26729.00833	2007
ES	60.075	97.4	37.325	75.93547775	5.0096757	173512.5667	2007
GO	69.54166667	126.0416667	56.5	96.65227135	7.75990914	1599981.7	2007
MA	65.325	260.4	195.075	111.9673324	31.45774404	1743443.333	2007
MG	40.15	180.4083333	140.2583333	82.25327111	22.80335311	2377284.042	2007
MS	81.90833333	147.8333333	65.925	109.8942377	10.85901695	1956557.008	2007
MT	90.86666667	195.3083333	104.4416667	144.2701292	26.13915877	6262477.767	2007
PA	109.9083333	291.8083333	181.9	171.3810587	32.65261242	10044815.23	2007
PB	28.06666667	147.0916667	119.025	56.71377398	21.58725943	150801.925	2007
PE	22.025	158.9416667	136.9166667	51.99418725	24.86361415	242032.9417	2007
PI	33.06666667	140.6166667	107.55	72.77603316	24.2665915	864069.8417	2007
PR	92.91666667	206.3416667	113.425	129.0045899	17.96124555	1319587.95	2007
RJ	59.7	215.2583333	155.5583333	93.39091115	25.0775488	206020.35	2007
RN	30.81666667	114.7083333	83.89166667	53.34464644	14.68348255	132774.825	2007
RO	112.3	196.9	84.6	159.4881291	20.35242829	1804129.717	2007
RR	152.8333333	320.625	167.7916667	211.1375262	32.11251336	2217788.575	2007
RS	111.675	183.925	72.25	139.8774934	11.78237031	2018152.475	2007
SC	102.0416667	192.9083333	90.86666667	133.9727176	18.7666995	668657.8333	2007
SE	32.10833333	115.9	83.79166667	67.74274944	23.62021439	70384.71667	2007
SP	85.74166667	282.4416667	196.7	115.6773644	22.31282081	1449784.408	2007
TO	68.99166667	133.8916667	64.9	99.7796946	15.56546798	1318289.325	2007
AC	124.8916667	231.1666667	106.275	164.5677944	23.83827312	1189331.45	2008
AL	47.34166667	184.9416667	137.6	103.5497326	40.25009189	135546.6	2008
AM	154.3666667	375.7	221.3333333	240.605379	34.61806645	17747052.76	2008
AP	157.6416667	267.95	110.3083333	201.3124282	17.63235488	1343760.458	2008
BA	25.16666667	195.7666667	170.6	69.96686054	22.31258099	1891624.042	2008
CE	54.675	151.3	96.625	89.04681236	17.63405878	623416.7333	2008
DF	129.525	140.5083333	10.98333333	135.9446643	2.304475867	37792.61667	2008
ES	78.85833333	131.8583333	53	96.0889205	5.09222026	219563.1833	2008
GO	106.1083333	155.9833333	49.875	137.5248324	9.501830252	2276586.075	2008
MA	81.125	282.6	201.475	137.0997651	34.43372237	2134780.442	2008
MG	60.00833333	219.475	159.4666667	124.3099503	25.60948799	3592806.183	2008
MS	72.24166667	134	61.75833333	107.5554042	11.2759736	1914916.417	2008
MT	82.43333333	211.6083333	129.175	147.0171495	23.55906753	6381720.425	2008
PA	123.4333333	305.7333333	182.3	188.2117314	32.34648417	11031277.79	2008
PB	45.44166667	195.1166667	149.675	94.21373323	29.87347868	250514.3167	2008
PE	45.00833333	192.6916667	147.6833333	83.34687075	27.36430819	387979.6833	2008
PI	55.73333333	178.575	122.8416667	100.7179946	24.94102151	1195824.75	2008
PR	89.01666667	228.8916667	139.875	125.3141591	20.34567473	1281838.533	2008
RJ	78.34166667	226.2916667	147.95	122.4754042	27.3398829	270180.7417	2008
RN	51.65833333	174.55	122.8916667	87.86889648	23.5566726	218705.6833	2008
RO	132.675	237.15	104.475	176.1551516	25.55508516	1992667.075	2008
RR	137.325	300.3583333	163.0333333	204.9573583	32.05361673	2152872.092	2008
RS	68.575	197.3083333	128.7333333	117.4178184	22.02679517	1694104.283	2008
SC	131.3416667	198.6	67.25833333	158.210529	14.33232779	789628.75	2008
SE	47.18333333	135.5166667	88.33333333	82.91926532	25.85945338	86153.11667	2008
SP	81.35833333	283.45	202.0916667	114.7050886	27.32758151	1437598.875	2008
TO	98.20833333	159.2083333	61	134.7072756	13.24674362	1779752.525	2008
AC	134.6916667	244.75	110.0583333	182.1692726	21.54314117	1316537.333	2009
AL	45.65	174.8083333	129.1583333	98.51038961	36.63645239	128950.1	2009
AM	132.3	365.3166667	233.0166667	231.6688608	47.00479087	17087895.18	2009
AP	143.0833333	264.2333333	121.15	199.238412	19.27150288	1329916.4	2009
BA	23.9	173.925	150.025	72.33672387	22.58862446	1955695.667	2009
CE	62.325	205.8166667	143.4916667	104.5956566	25.4437435	732274.1917	2009
DF	128.8416667	143.9666667	15.125	137.6348921	4.001603966	38262.5	2009
ES	90.125	162.85	72.725	118.4373742	12.6803811	270629.4	2009
GO	108.9	167.9083333	59.00833333	141.2197374	9.340974719	2337751.533	2009
MA	98.675	323.875	225.2	175.8194823	52.54991568	2737685.158	2009
MG	55	251.9416667	196.9416667	128.3167999	35.65293888	3708612.15	2009
MS	72.04166667	171.9416667	99.9	124.8397912	18.69187638	2222647.642	2009
MT	95.04166667	209.9916667	114.95	153.0851164	21.34850503	6645118.733	2009
PA	114.225	299.7	185.475	185.6050689	25.29274567	10878498.69	2009
PB	41.225	184.7416667	143.5166667	85.06321299	26.68809914	226183.0833	2009
PE	36.38333333	190.8083333	154.425	76.22242571	26.91475646	354815.3917	2009
PI	56.84166667	248.6916667	191.85	112.5365402	38.78194024	1336146.342	2009
PR	119.6	222.8666667	103.2666667	159.4731099	15.35208713	1631250.442	2009
RJ	109.2083333	275.9666667	166.7583333	149.398693	26.38606094	329573.5167	2009
RN	50.85	148.775	97.925	86.30506562	20.28381089	214813.3083	2009
RO	114.5333333	239.9	125.3666667	179.1408696	26.31372818	2026441.517	2009
RR	90.425	249.15	158.725	147.4014018	27.69660061	1548304.325	2009
RS	96.50833333	204	107.4916667	142.0668682	19.69207007	2049740.775	2009
SC	115.075	209.9833333	94.90833333	149.7298304	18.54499503	747301.5833	2009
SE	46.49166667	144.825	98.33333333	87.98431184	28.19631069	91415.7	2009
SP	106.4166667	350.8166667	244.4	141.8264322	27.22489443	1777510.675	2009
TO	101.2083333	203.8333333	102.625	150.2239259	21.5513563	1984758.508	2009
AC	107.775	243.1333333	135.3583333	175.0814054	31.23966667	1265313.317	2010
AL	36.88333333	142.7333333	105.85	79.8833206	29.4405853	104567.2667	2010
AM	144.125	321.2916667	177.1666667	205.0625445	29.61538553	15125413.28	2010
AP	156.1166667	299.5416667	143.425	207.912814	24.7565625	1387818.033	2010
BA	21.93333333	167.3333333	145.4	62.89258859	23.90617469	1700364.025	2010
CE	38.78333333	111.8666667	73.08333333	62.25465291	11.79578272	435844.825	2010
DF	114.8666667	124.5666667	9.7	120.1945444	2.270576094	33414.08333	2010
ES	81.575	123.4166667	41.84166667	94.21717724	5.24908938	215286.25	2010
GO	96.675	143.6	46.925	119.5595818	7.136799999	1979189.317	2010
MA	67.4	246.2416667	178.8416667	108.5959626	28.00357217	1690947.733	2010
MG	51.275	225.5333333	174.2583333	110.2261974	27.19950389	3185757.558	2010
MS	53.86666667	157.475	103.6083333	111.6769771	19.03987615	1988296.9	2010
MT	68.54166667	207.8083333	139.2666667	147.8957358	26.52556127	6419858.1	2010
PA	118.5916667	271.725	153.1333333	175.0651068	25.49623636	10260740.98	2010
PB	25.46666667	135.3333333	109.8666667	53.91945594	21.1744034	143371.8333	2010
PE	25.53333333	144.5833333	119.05	55.35455245	21.0020939	257675.4417	2010
PI	32.76666667	135.6583333	102.8916667	71.00037901	18.65712517	842987.5	2010
PR	103.35	258.3166667	154.9666667	148.1950517	22.18669122	1515887.183	2010
RJ	81.53333333	245.525	163.9916667	120.8832011	28.22714119	266668.3417	2010
RN	25.85833333	103.025	77.16666667	47.57952658	14.23352481	118425.4417	2010
RO	107.6	223.8333333	116.2333333	159.9983845	28.51128087	1809901.725	2010
RR	139.55	302.6833333	163.1333333	202.390821	30.88733073	2125913.183	2010
RS	95.18333333	184.3	89.11666667	129.8345387	17.83537144	1873252.725	2010
SC	113.225	209.45	96.225	153.7101583	17.39524338	767167.4	2010
SE	38.7	126.6083333	87.90833333	75.62810395	24.57884763	78577.6	2010
SP	98.75	311.875	213.125	135.965156	26.39993534	1704051.3	2010
TO	91.31666667	143.325	52.00833333	119.9765573	10.91342939	1585130.275	2010
AC	101.5	189.4583333	87.95833333	137.2795443	16.21753619	992119.2667	2011
AL	30.55	145.225	114.675	74.1303094	33.8976632	97036.575	2011
AM	121.15	267.575	146.425	181.8268777	25.85524416	13411550.5	2011
AP	0	228.8666667	228.8666667	168.4136841	16.98666377	1126013.892	2011
BA	0	193.9333333	193.9333333	68.44479844	30.57006304	1851842.467	2011
CE	47.55833333	156.675	109.1166667	77.7215374	16.63699154	544128.4833	2011
DF	129.5	141.6583333	12.15833333	135.2509892	2.856011437	37599.775	2011
ES	84.98333333	139.425	54.44166667	100.6641831	7.647931986	230017.6583	2011
GO	115.9416667	162.6166667	46.675	145.2972157	8.6921289	2405250.108	2011
MA	0	259.3833333	259.3833333	129.3828055	25.14401117	2018113	2011
MG	57	219.4166667	162.4166667	120.5582281	29.55319958	3484373.908	2011
MS	83.85833333	160.8666667	77.00833333	114.9123657	13.50749584	2045899.758	2011
MT	98.58333333	216.9916667	118.4083333	157.621852	21.20673345	6842049.35	2011
PA	0	279.825	279.825	172.2760778	26.08347879	10098995.96	2011
PB	34.25	166.6916667	132.4416667	68.68812524	24.53625027	182641.725	2011
PE	25.43333333	171.3666667	145.9333333	58.57681167	27.14167813	272675.0583	2011
PI	29.83333333	172.9166667	143.0833333	85.7172036	26.37040365	1017720.358	2011
PR	0	230.1833333	230.1833333	130.4826266	21.96246759	1335489.683	2011
RJ	88.04166667	222.125	134.0833333	127.6144077	23.61366592	281517.3833	2011
RN	37.8	131.95	94.15	63.55202558	16.31545493	158180.9917	2011
RO	116.0583333	202.6	86.54166667	150.360273	17.41465648	1700875.408	2011
RR	87.74166667	201.625	113.8833333	147.62242	21.81921068	1550625.9	2011
RS	86.04166667	171.1333333	85.09166667	110.0508912	16.97205651	1587814.258	2011
SC	0	192.7416667	192.7416667	158.2345133	14.16935671	790064.925	2011
SE	31.34166667	101.9	70.55833333	60.55239012	19.00683127	62913.93333	2011
SP	84.125	276.8416667	192.7166667	121.3598028	25.31051439	1521002.408	2011
TO	115.8833333	189.3	73.41666667	156.7407559	14.31246028	2070858.867	2011
AC	96.15833333	173.45	77.29166667	131.692558	15.17160732	951742.1167	2012
AL	15.85833333	89.39166667	73.53333333	46.00427807	21.23602087	60219.6	2012
AM	114.2333333	340.1666667	225.9333333	208.4728345	40.76124562	15376956.27	2012
AP	144.2416667	251.0166667	106.775	179.4472584	19.12741316	1197810.45	2012
BA	9.358333333	144.95	135.5916667	42.54750271	24.54533436	1150314.283	2012
CE	24.55	80.5	55.95	40.05527187	11.63157505	280426.9583	2012
DF	116.1583333	135.9333333	19.775	125.8694245	4.726460393	34991.7	2012
ES	81.35833333	127.3416667	45.98333333	100.9228957	8.234956319	230608.8167	2012
GO	80.96666667	164.9333333	83.96666667	138.2604763	17.62150644	2288763.925	2012
MA	62.25833333	303.8	241.5416667	102.1104409	33.46583474	1589961.675	2012
MG	32.54166667	206.2083333	173.6666667	94.13777247	33.17542884	2720769.9	2012
MS	59.04166667	155.7416667	96.7	108.2420088	18.99177011	1927140.725	2012
MT	73.15	246.3583333	173.2083333	145.2048451	24.2312381	6303051.917	2012
PA	107.5916667	322.5333333	214.9416667	175.9309437	32.2818746	10311488.54	2012
PB	14	91.725	77.725	29.40875956	14.16941337	78197.89167	2012
PE	10.41666667	101.8	91.38333333	28.86845865	17.16376417	134382.675	2012
PI	17.2	120.3916667	103.1916667	58.03356776	20.45094279	689032.55	2012
PR	86.79166667	210.6	123.8083333	121.3889424	15.98207472	1241687.492	2012
RJ	88.35	251.6666667	163.3166667	118.2030409	24.64291479	260755.9083	2012
RN	15.15833333	64.45	49.29166667	27.03883086	8.313313868	67299.65	2012
RO	114.875	251.975	137.1	150.3757956	23.86991983	1701051	2012
RR	94.69166667	277.5083333	182.8166667	162.0101604	31.9545614	1701754.725	2012
RS	82.8	180.3333333	97.53333333	123.4953274	13.63764374	1781790.583	2012
SC	105.1833333	172.1416667	66.95833333	130.4276698	10.69851764	650964.5	2012
SE	17.35	80.59166667	63.24166667	43.41916907	16.66017279	45112.51667	2012
SP	76.36666667	328.3666667	252	119.4691621	32.33629923	1497307.008	2012
TO	75.88333333	144.8916667	69.00833333	118.8357333	13.83381027	1570057.708	2012
AC	96.15833333	173.45	77.29166667	131.692558	15.17160732	951742.1167	2012
AL	15.85833333	89.39166667	73.53333333	46.00427807	21.23602087	60219.6	2012
AM	114.2333333	340.1666667	225.9333333	208.4728345	40.76124562	15376956.27	2012
AP	144.2416667	251.0166667	106.775	179.4472584	19.12741316	1197810.45	2012
BA	9.358333333	144.95	135.5916667	42.54750271	24.54533436	1150314.283	2012
CE	24.55	80.5	55.95	40.05527187	11.63157505	280426.9583	2012
DF	116.1583333	135.9333333	19.775	125.8694245	4.726460393	34991.7	2012
ES	81.35833333	127.3416667	45.98333333	100.9228957	8.234956319	230608.8167	2012
GO	80.96666667	164.9333333	83.96666667	138.2604763	17.62150644	2288763.925	2012
MA	62.25833333	303.8	241.5416667	102.1104409	33.46583474	1589961.675	2012
MG	32.54166667	206.2083333	173.6666667	94.13777247	33.17542884	2720769.9	2012
MS	59.04166667	155.7416667	96.7	108.2420088	18.99177011	1927140.725	2012
MT	73.15	246.3583333	173.2083333	145.2048451	24.2312381	6303051.917	2012
PA	107.5916667	322.5333333	214.9416667	175.9309437	32.2818746	10311488.54	2012
PB	14	91.725	77.725	29.40875956	14.16941337	78197.89167	2012
PE	10.41666667	101.8	91.38333333	28.86845865	17.16376417	134382.675	2012
PI	17.2	120.3916667	103.1916667	58.03356776	20.45094279	689032.55	2012
PR	86.79166667	210.6	123.8083333	121.3889424	15.98207472	1241687.492	2012
RJ	88.35	251.6666667	163.3166667	118.2030409	24.64291479	260755.9083	2012
RN	15.15833333	64.45	49.29166667	27.03883086	8.313313868	67299.65	2012
RO	114.875	251.975	137.1	150.3757956	23.86991983	1701051	2012
RR	94.69166667	277.5083333	182.8166667	162.0101604	31.9545614	1701754.725	2012
RS	82.8	180.3333333	97.53333333	123.4953274	13.63764374	1781790.583	2012
SC	105.1833333	172.1416667	66.95833333	130.4276698	10.69851764	650964.5	2012
SE	17.35	80.59166667	63.24166667	43.41916907	16.66017279	45112.51667	2012
SP	76.36666667	328.3666667	252	119.4691621	32.33629923	1497307.008	2012
TO	75.88333333	144.8916667	69.00833333	118.8357333	13.83381027	1570057.708	2012
AC	100.275	188.4666667	88.19166667	135.3779634	16.75895524	978376.5417	2013
AL	29.71666667	145.8583333	116.1416667	75.95630889	33.59571429	99426.80833	2013
AM	141.3833333	350.8583333	209.475	217.3726213	35.50004632	16033404.55	2013
AP	181.575	270.45	88.875	214.3529351	12.09412375	1430805.842	2013
BA	17.85	188.175	170.325	66.16622312	30.14754952	1788870.008	2013
CE	29.16666667	95.49166667	66.325	47.95899633	10.14730836	335760.9333	2013
DF	129.4833333	137.3916667	7.908333333	133.5441547	1.693257617	37125.275	2013
ES	86.21666667	128.9833333	42.76666667	105.3147301	5.994725677	240644.1583	2013
GO	106.6333333	157.6916667	51.05833333	135.2774606	7.416850946	2239383.083	2013
MA	78.68333333	312.525	233.8416667	128.6964095	37.04630672	2003931.792	2013
MG	56.16666667	185.7166667	129.55	106.6773234	19.20802099	3083188	2013
MS	67.25	139.3	72.05	105.8036537	14.37187001	1883728.25	2013
MT	78.94166667	237.4166667	158.475	138.905715	32.55247498	6029619.275	2013
PA	130.2666667	344.75	214.4833333	198.3058524	32.78704493	11622904.32	2013
PB	21.225	152.7	131.475	47.14844553	24.1340863	125367.7167	2013
PE	17.7	165.075	147.375	47.9508396	28.6150739	223211.1583	2013
PI	23.18333333	147.6666667	124.4833333	76.55095314	26.17280444	908889.4667	2013
PR	88.45833333	173.1	84.64166667	128.4517442	13.34906949	1313932.892	2013
RJ	80.55833333	189.1666667	108.6083333	107.717358	15.46226582	237624.4917	2013
RN	21.38333333	106.5916667	85.20833333	39.60929088	14.62641714	98587.525	2013
RO	111.3	250.1083333	138.8083333	167.8395148	32.01572565	1898600.592	2013
RR	113.175	251.1583333	137.9833333	183.2653481	26.01119886	1925019.217	2013
RS	93.53333333	171.6833333	78.15	120.3855021	13.25684333	1736922.025	2013
SC	107.5166667	180.7833333	73.26666667	133.4607694	12.23148444	666102.7	2013
SE	33.01666667	113.675	80.65833333	67.19049567	21.44791755	69810.925	2013
SP	80.73333333	241.775	161.0416667	105.7538731	15.77638723	1325413.292	2013
TO	103.1666667	175.7416667	72.575	147.8926014	16.2199806	1953957.05	2013
AC	123.325	223.05	99.725	170.9865228	19.13589082	1235719.6	2014
AL	39.00833333	157.0333333	118.025	84.99290807	34.96568739	111255.7167	2014
AM	83.60833333	336.5	252.8916667	211.1737674	40.6192954	15576177.08	2014
AP	152.3916667	220.2333333	67.84166667	183.128603	10.62226861	1222383.425	2014
BA	19.06666667	158.8916667	139.825	61.19364859	21.28729261	1654431.483	2014
CE	39.78333333	111.8416667	72.05833333	66.01024854	14.28638963	462137.75	2014
DF	127.9083333	142.7666667	14.85833333	136.5191847	3.723066032	37952.33333	2014
ES	62.83333333	94.08333333	31.25	76.13294311	4.938513061	173963.775	2014
GO	99.16666667	154.45	55.28333333	133.7001274	8.96355916	2213271.908	2014
MA	77.825	313.9916667	236.1666667	127.5705826	36.63529975	1986401.542	2014
MG	36.88333333	156.5833333	119.7	77.50575537	25.85802509	2240071.342	2014
MS	84.45833333	174.525	90.06666667	123.1381169	14.98956559	2192351.033	2014
MT	94.85833333	231.9583333	137.1	149.6722778	21.93430259	6496974.233	2014
PA	104.8583333	337.3666667	232.5083333	181.9097156	34.70789237	10661910.34	2014
PB	38.35833333	176.675	138.3166667	79.12608123	26.38659029	210396.25	2014
PE	31.70833333	178.225	146.5166667	68.83412281	26.91591689	320422.8417	2014
PI	41.05833333	141.7833333	100.725	82.24787052	20.98235998	976528.9667	2014
PR	92.125	226.825	134.7	142.4478582	28.66742468	1457099.142	2014
RJ	62.575	170.2	107.625	85.68354488	17.44742832	189017.9	2014
RN	41.49166667	150.3916667	108.9	70.28130775	19.28464805	174930.175	2014
RO	105.8333333	263.45	157.6166667	172.7147889	39.97865093	1953749.692	2014
RR	83.51666667	217.475	133.9583333	120.8074646	20.5826643	1268961.608	2014
RS	116.4583333	217.6	101.1416667	163.7087232	23.26370786	2361989.458	2014
SC	116.275	239.8416667	123.5666667	157.7999733	27.54992129	787579.6667	2014
SE	37.76666667	99.425	61.65833333	64.72909047	17.29718359	67253.525	2014
SP	79.49166667	212.8583333	133.3666667	101.1314656	16.10690404	1267480.658	2014
TO	90.55833333	150.6083333	60.05	129.6536741	11.53587874	1712984.342	2014
AC	85.39090909	217.7545455	132.3636364	148.5324805	29.20480846	1073444.236	2015
AL	25.52727273	102.5636364	77.03636364	57.60809778	22.12762945	75409	2015
AM	89.21818182	345.9	256.6818182	172.7794932	42.61059068	12744215.42	2015
AP	169.0545455	274.8090909	105.7545455	201.6301587	18.31699348	1345881.309	2015
BA	12.90909091	156.6363636	143.7272727	47.3601501	23.3457177	1280429.018	2015
CE	37.76363636	100.7727273	63.00909091	57.75203283	12.15331818	404321.9818	2015
DF	105.7181818	120.5545455	14.83636364	113.3206998	3.648162581	31503.15455	2015
ES	43.95454545	82.51818182	38.56363636	55.39506664	6.45356427	126577.7273	2015
GO	81.65454545	140.0454545	58.39090909	119.9682219	12.35356488	1985953.945	2015
MA	52.41818182	285.0363636	232.6181818	94.94694683	35.23336451	1478418.909	2015
MG	27.33636364	226.7363636	199.4	85.98930052	37.75880997	2485262.764	2015
MS	79.06363636	210.3454545	131.2818182	140.1419216	24.89532215	2495086.773	2015
MT	91.15454545	258.6	167.4454545	152.6796661	31.91446874	6627518.945	2015
PA	93.50909091	339.4	245.8909091	169.5864071	40.46695622	9939628.909	2015
PB	23.23636364	107.5090909	84.27272727	48.07229991	16.70475315	127824.2455	2015
PE	17.32727273	112.3727273	95.04545455	41.38248609	17.64414593	192635.4727	2015
PI	20.87272727	127.1909091	106.3181818	58.378208	19.53394939	693124.4636	2015
PR	125.9090909	266.1	140.1909091	173.5758556	23.70915696	1775507.427	2015
RJ	55.60909091	259.5181818	203.9090909	101.9430438	38.14529179	224886.3545	2015
RN	26.41818182	80.24545455	53.82727273	45.06432302	10.63563547	112165.1	2015
RO	111.8454545	269.1545455	157.3090909	176.5991923	32.6818664	1997690.064	2015
RR	76.83636364	200.7636364	123.9272727	110.0347028	15.6200935	1155804.518	2015
RS	98.72727273	221.9818182	123.2545455	164.0546771	25.09918109	2366980.882	2015
SC	142.7727273	252.5363636	109.7636364	186.7650006	20.03905542	932144.1182	2015
SE	26.18181818	99.49090909	73.30909091	55.04095721	19.56177192	57187.55455	2015
SP	109.4545455	343.1	233.6454545	148.7680661	24.55384627	1864510.173	2015
TO	72	121.1818182	49.18181818	104.3603618	7.839520628	1378809.1	2015
