# Supplementary material for: Spatiotemporal dynamics and risk factors for human Leptospirosis in Brazil
Source: Sci Rep. 2018 Oct 11;8:15170. doi: 10.1038/s41598-018-33381-3 (PMC6181921; doi:10.1038/s41598-018-33381-3)
Supplement: Supplementary file 6 — Supplementary-Analysis [file 41598_2018_33381_MOESM6_ESM.zip › 33381 Supplementary zip-file/data/covariates/illiterates-ipea.csv]

Analfabetos - pessoas 15 anos e mais
Sigla	Código	Estado	2002	2003	2004	2005	2006	2007	2008	2009	2011	2012	2013	2014
AC	12	Acre	12.9762611276	16.8636550235	18.0812602008	21.0469239591	17.4916225	15.6938862262	14.8840668813	16.3539712977	14.3825771038	13.4617157786	14.6060670865	13.0790724854
AL	27	Alagoas	31.1842843685	30.4093818506	29.5116912332	29.2685243478	26.4370664139	25.1426540583	25.740950234	24.5671180313	21.783119169	21.8349403799	21.6477211091	21.9710925009
AM	13	Amazonas	6.3298144935	6.6086843668	8.9933237847	6.6861385162	7.8321306755	7.9404806787	8.8127607726	7.3123490471	8.3530638846	8.269417231	7.3377616869	6.2044413633
AP	16	Amapá	6.1531907023	9.2114888657	8.4770154327	7.4329088722	5.3370056262	7.1703330019	4.6666906873	3.2610772735	7.5984374031	6.7230251685	5.9667458249	4.2157366981
BA	29	Bahia	21.5731906708	21.2026267714	20.3117361041	18.6731423975	18.4707871111	18.3409066618	17.3399643246	16.7674852466	14.4523561873	15.8936856921	14.913226259	14.7403480391
CE	23	Ceará	22.4602487401	22.5738621826	21.6304144021	22.4402955874	20.4899134513	19.0161816654	18.922483452	18.4122778934	16.4902472241	16.2743374901	16.7229800044	16.2849873516
DF	53	Distrito Federal	5.6699117497	4.4472575439	4.1986807204	4.6634385367	3.7656809353	3.7268854592	4.0180799807	3.4469684582	3.1467668314	3.4858998511	3.1865021611	2.728544174
ES	32	Espírito Santo	10.7027037336	10.264118123	9.4904369388	8.6886914999	9.4929263115	8.5115487322	8.814451561	8.5288241166	6.3770924519	6.7340577347	6.5925705752	6.5492330445
GO	52	Goiás	11.2857822458	10.8941901226	10.6917416367	10.2192746234	9.6024533505	8.8004655965	9.3076662805	8.6056306553	7.1805308476	7.2929099759	7.0559835547	7.6823986431
MA	21	Maranhão	22.8977286167	23.775055873	23.1030254445	22.9972295138	22.7932867507	21.4489421879	19.4597624302	19.0808511839	21.6385508483	20.836678539	19.8499206838	19.6079959945
MG	31	Minas Gerais	11.0636370801	11.0580297985	9.9060922158	10.0900956615	9.0805171668	8.9327239659	8.6778573262	8.5646451574	7.8774869148	7.36296535	7.6012613219	7.0612717771
MS	50	Mato Grosso do Sul	8.9877531995	9.6015289082	9.5241959694	9.0610952392	8.4599958975	8.3371462445	8.1234808027	8.6953977028	6.3650456445	6.9931298913	7.1711971998	6.4538117974
MT	51	Mato Grosso	10.2046086375	10.7004082202	10.0978306019	9.7447391739	9.2306234548	10.0603191258	9.5516227714	10.1520384247	7.3944400345	8.0528396345	7.8345120364	7.3042198559
PA	15	Pará	10.5513956438	10.497426499	14.5235313907	13.3187530334	13.2190740893	12.5912107368	12.4089434691	12.7316510465	10.6071611434	10.507332484	10.0528951408	9.9680406365
PB	25	Paraíba	27.1068836551	25.2114908666	25.315584595	25.2068449515	22.7340174602	23.4608147176	23.4953036629	21.6217977711	17.2349726408	18.5896933728	18.2066595423	16.9071389531
PE	26	Pernambuco	21.5836133475	21.8353128072	21.3994441244	20.6205475475	18.6412779734	18.6465344791	17.9841483382	17.7588957875	15.7402049073	16.7370079341	15.2664931207	14.7607354339
PI	22	Piauí	29.5891972574	28.399978263	27.2947350957	27.3742098727	26.2267650581	23.4307372071	24.3291194215	23.3510732356	19.3087231047	18.8346959581	19.7218238884	20.2126832918
PR	41	Paraná	7.8853073703	7.81514425	7.9850575067	7.1233563983	6.5604863422	6.5962896853	6.580464371	6.7045614789	6.2744441935	5.2673350673	5.3301686699	4.9547870243
RJ	33	Rio de Janeiro	5.146399711	4.6660959157	4.8652321266	4.877881232	4.2499564	4.391310362	4.4412791514	3.9684321936	3.672093958	3.7896645987	3.7361420431	3.2069499509
RN	24	Rio Grande do Norte	22.6833377026	23.3983743524	22.2869396866	21.4681489533	21.8138214974	19.5646783497	19.9926468959	18.1356685848	15.8440182253	16.0416069128	17.1661370476	16.2090076735
RO	11	Rondônia	8.6239826839	8.5527353569	10.5253100528	9.9118562772	10.6392308898	9.4969870576	9.1904673654	9.811070241	9.7361206169	8.5720586093	8.5580274208	8.335294747
RR	14	Roraima	12.0520529555	9.6682321024	10.6979602355	12.5303039779	8.813377789	11.0011489904	9.6853781444	7.755963005	9.6231294247	7.3914017352	9.8064297991	7.4681757804
RS	43	Rio Grande do Sul	6.3023246012	5.7658942079	5.4867656252	5.2161054025	5.2288382538	4.9890078381	4.9673876052	4.5973478833	4.2682947652	4.2568471461	4.4251165611	4.4663589774
SC	42	Santa Catarina	5.502941021	4.9992093296	4.7936561727	5.1666327083	5.058388049	4.4073946656	4.4116739116	4.9120921982	3.8780327864	3.1504909494	3.5238056615	3.3408067858
SE	28	Sergipe	20.2471672213	19.1533840068	19.3786337366	19.6732897848	18.2194959416	16.7681874078	16.8746384651	16.2913581207	15.9815204074	16.3079905677	16.9296586417	17.1456556408
SP	35	São Paulo	5.8598899853	5.4104019739	5.5194325834	5.4086223892	4.9784106169	4.6077501993	4.7445863843	4.7493365928	3.666844579	3.8068037648	3.7101335291	3.7594587201
TO	17	Tocantins	18.1177784616	17.6224902585	17.2393410633	16.3019989941	14.9270196143	14.2074109802	14.3806839063	13.5418477555	12.1655900994	13.4034682539	12.2446525843	12.1512941479
