# Supplementary material for: Spatiotemporal dynamics and risk factors for human Leptospirosis in Brazil
Source: Sci Rep. 2018 Oct 11;8:15170. doi: 10.1038/s41598-018-33381-3 (PMC6181921; doi:10.1038/s41598-018-33381-3)
Supplement: Supplementary file 6 — Supplementary-Analysis [file 41598_2018_33381_MOESM6_ESM.zip › 33381 Supplementary zip-file/data/covariates/hh-poverty-ipea.csv]

Pobreza - número de domicílios pobres
Sigla	Código	Estado	2002	2003	2004	2005	2006	2007	2008	2009	2011	2012	2013	2014
AC	12	Acre	34377	40684	65587	62662	54937	57613	53716	50088	51075	45675	48425	45695
AL	27	Alagoas	423851	428837	419640	391252	371501	359401	351014	345643	296999	265186	264543	248309
AM	13	Amazonas	207481	217849	275069	247649	235120	262677	220747	221709	230299	205725	209617	182755
AP	16	Amapá	35886	43612	48130	41209	36090	41331	39498	42561	42272	39502	33762	22453
BA	29	Bahia	1662719	1782320	1665355	1563205	1431113	1450345	1346872	1294540	1127753	1140833	1036610	908482
CE	23	Ceará	896508	958293	971502	906997	823627	806244	729747	717650	677725	587449	613779	558975
DF	53	Distrito Federal	107200	136999	130218	106590	85685	80616	76637	68584	61941	59635	49659	38123
ES	32	Espírito Santo	186492	195727	173974	152683	123041	112683	101381	110516	76841	60636	90831	61128
GO	52	Goiás	298468	339714	269164	274142	213620	212135	184899	178790	140913	101381	107225	82427
MA	21	Maranhão	772475	810784	789480	740758	705951	669688	623180	580249	606237	612190	523139	504454
MG	31	Minas Gerais	1048865	1082340	964242	821964	693911	676321	588203	551312	421984	391733	348897	338128
MS	50	Mato Grosso do Sul	119027	125975	112656	109156	82787	80098	68775	61580	43369	37754	42246	25285
MT	51	Mato Grosso	140591	154646	126114	135570	115344	111562	89513	93117	57636	57170	69650	39416
PA	15	Pará	414766	441536	667133	621960	582965	566106	509674	556991	543308	481790	463458	435035
PB	25	Paraíba	428499	461568	452367	398760	353392	389301	358337	357895	291404	265410	268568	224203
PE	26	Pernambuco	1041477	1124553	1129871	1053648	955325	949640	915700	875689	736952	624261	600223	571813
PI	22	Piauí	385183	395434	392882	385019	350822	311468	306375	279195	267241	227759	206862	187801
PR	41	Paraná	564166	624016	553088	517176	440493	378406	342128	322035	244529	223814	198825	159395
RJ	33	Rio de Janeiro	749297	908556	805221	782706	633151	632858	571349	516845	489614	472243	456083	353554
RN	24	Rio Grande do Norte	329545	369423	351039	323556	289364	273573	246111	260152	244589	212775	196214	184882
RO	11	Rondônia	74545	80329	118824	129308	114953	106443	97782	86086	74818	76077	66694	60455
RR	14	Roraima	29173	24925	46341	35668	30879	32222	29649	28302	22668	25955	23246	19960
RS	43	Rio Grande do Sul	610508	616493	560322	521234	469409	445442	384448	357446	313724	260444	235942	209170
SC	42	Santa Catarina	191837	189868	172951	139705	104763	112250	115760	96206	105749	75622	82148	71630
SE	28	Sergipe	202957	218056	204577	205586	194427	179261	177806	180150	152225	134537	133412	123981
SP	35	São Paulo	1744310	1930271	1843902	1586439	1306899	1253696	1082902	1074727	910778	773850	791784	720017
TO	17	Tocantins	146602	141365	123845	121153	109576	109379	94083	82442	87469	75653	75084	72956
