# Supplementary material for: Spatiotemporal dynamics and risk factors for human Leptospirosis in Brazil
Source: Sci Rep. 2018 Oct 11;8:15170. doi: 10.1038/s41598-018-33381-3 (PMC6181921; doi:10.1038/s41598-018-33381-3)
Supplement: Supplementary file 6 — Supplementary-Analysis [file 41598_2018_33381_MOESM6_ESM.zip › 33381 Supplementary zip-file/data/covariates/temperature-min.csv]

SIGLAUF3	MIN	MAX	RANGE	MEAN	STD	SUM	Year
AC	18.095	20.55	2.455	19.37468175	0.610028801	140020.825	2000
AL	15.52833333	21.1425	5.614166667	19.44557232	0.929157746	25454.25417	2000
AM	12.98333333	23.09583333	10.1125	21.35401859	0.844922925	1575072.411	2000
AP	19.33416667	23.47333333	4.139166667	21.37360237	0.805569527	142668.7958	2000
BA	11.0625	21.99416667	10.93166667	17.71340703	1.455895806	478899.6725	2000
CE	15.42333333	23.2925	7.869166667	20.45341058	1.406351233	143194.3275	2000
DF	14.76916667	17.22	2.450833333	15.79391187	0.449085821	4390.7075	2000
ES	6.536666667	19.8975	13.36083333	16.94997411	2.279957101	38730.69083	2000
GO	13.93083333	20.54083333	6.61	17.75861388	1.581681478	293976.0942	2000
MA	16.25833333	23.415	7.156666667	20.72072983	1.407285454	322642.4842	2000
MG	5.214166667	19.47583333	14.26166667	15.22612071	1.657808822	440065.3408	2000
MS	15.17833333	21.06666667	5.888333333	18.13405443	1.320171955	322858.705	2000
MT	14.64416667	21.21583333	6.571666667	18.34616697	1.230445219	796370.4158	2000
PA	17.03083333	23.8325	6.801666667	20.52855964	1.073358521	1203199.409	2000
PB	14.66416667	21.80916667	7.145	18.98707346	1.425110051	50486.62833	2000
PE	14.22416667	24.19916667	9.975	18.10732116	1.15604741	84289.58	2000
PI	15.5325	22.50333333	6.970833333	19.67911143	1.192335079	233650.09	2000
PR	8.774166667	18.26083333	9.486666667	13.26237136	1.715506603	135660.7967	2000
RJ	5.400833333	19.8375	14.43666667	16.09671275	2.405247075	35509.34833	2000
RN	17.2025	22.62416667	5.421666667	20.87214343	1.037140519	51950.765	2000
RO	15.66	21.39083333	5.730833333	19.28206506	0.980992272	218118.72	2000
RR	14.0875	23.30083333	9.213333333	21.40302171	1.328554872	224817.34	2000
RS	9.538333333	16.135	6.596666667	13.68324242	1.059394948	197421.8217	2000
SC	7.7175	17.5725	9.855	12.05797302	2.073131961	60181.34333	2000
SE	16.86	22.81166667	5.951666667	19.87896214	0.996607021	20654.24167	2000
SP	5.450833333	19.335	13.88416667	15.24052934	1.582926275	191009.5542	2000
TO	16.05666667	21.73333333	5.676666667	19.35417638	0.79227062	255707.3783	2000
AC	18.25	20.64	2.39	19.38675447	0.534028873	140108.0745	2001
AL	15.84818182	21.50454545	5.656363636	19.78802556	0.882693206	25902.52545	2001
AM	13.13	23.44909091	10.31909091	21.58156982	0.906113877	1591856.59	2001
AP	19.42454545	23.64181818	4.217272727	21.59011495	0.79489287	144114.0173	2001
BA	11.49636364	22.13636364	10.64	18.11938893	1.454856742	489875.7991	2001
CE	15.63	23.44272727	7.812727273	20.92300269	1.454525574	146481.9418	2001
DF	14.92727273	17.32545455	2.398181818	15.93750164	0.44209861	4430.625455	2001
ES	7.189090909	20.43090909	13.24181818	17.50538731	2.249042374	39999.81	2001
GO	14.12636364	20.71181818	6.585454545	17.88312514	1.585523448	296037.2536	2001
MA	16.64272727	23.37	6.727272727	20.85869793	1.290484485	324790.7855	2001
MG	5.833636364	19.89272727	14.05909091	15.60786901	1.614301406	451098.63	2001
MS	15.34818182	21.49909091	6.150909091	18.5658591	1.304315817	330546.5555	2001
MT	14.91545455	21.31	6.394545455	18.4812873	1.207360837	802235.7191	2001
PA	16.94090909	24.02818182	7.087272727	20.75239505	1.153216879	1216318.626	2001
PB	15.14454545	22.47272727	7.328181818	19.53951246	1.460772279	51955.56364	2001
PE	14.63545455	24.01545455	9.38	18.60461517	1.155043745	86604.48364	2001
PI	15.96636364	22.40818182	6.441818182	20.04554313	1.069562736	238000.7336	2001
PR	9.822727273	19.08272727	9.26	14.15692505	1.64400955	144811.1864	2001
RJ	6.014545455	20.69545455	14.68090909	16.82736875	2.405517685	37121.17545	2001
RN	17.84	23.31363636	5.473636364	21.48363235	1.065880374	53472.76091	2001
RO	15.61727273	21.51090909	5.893636364	19.24375418	1.063976078	217685.3473	2001
RR	14.11272727	23.59272727	9.48	21.58939755	1.420068619	226775.0318	2001
RS	10.81272727	17.37818182	6.565454545	14.72584356	1.049280904	212464.4709	2001
SC	9.014545455	18.7	9.685454545	13.20728766	2.093366854	65917.57273	2001
SE	17.26090909	23.02181818	5.760909091	20.24047861	0.952435343	21029.85727	2001
SP	6.047272727	20.02090909	13.97363636	15.60769322	1.524783889	195611.2191	2001
TO	16.48090909	21.90363636	5.422727273	19.45261801	0.770850334	257007.9891	2001
AC	18.69833333	21.15083333	2.4525	19.8196829	0.506587755	143236.8483	2002
AL	15.47	21.14416667	5.674166667	19.47089445	0.909151132	25487.40083	2002
AM	13.2175	23.79583333	10.57833333	21.96066792	0.882303554	1619818.866	2002
AP	19.8625	23.76416667	3.901666667	21.76083895	0.754256765	145253.6	2002
BA	11.31833333	22.17333333	10.855	18.12339834	1.452245406	489984.1975	2002
CE	15.69083333	23.105	7.414166667	20.75855568	1.334586973	145330.6483	2002
DF	15.55583333	17.9675	2.411666667	16.53278177	0.443712025	4596.113333	2002
ES	7.296666667	20.41833333	13.12166667	17.50338111	2.191229734	39995.22583	2002
GO	14.77416667	21.21	6.435833333	18.74237717	1.489437808	310261.3117	2002
MA	16.74416667	23.34	6.595833333	20.98938128	1.278387755	326825.6558	2002
MG	6.164166667	19.79	13.62583333	15.98891343	1.597728926	462111.5758	2002
MS	16.46416667	22.16833333	5.704166667	19.52405082	1.254498685	347606.2008	2002
MT	15.58416667	21.93416667	6.35	19.09531262	1.273468656	828889.33	2002
PA	17.45916667	24.08	6.620833333	21.07155035	1.04668235	1235024.637	2002
PB	14.68833333	21.96	7.271666667	19.12112448	1.482088299	50843.07	2002
PE	14.19666667	24.01583333	9.819166667	18.31537737	1.229332799	85258.08167	2002
PI	16.10833333	22.7	6.591666667	20.32846262	1.158168748	241359.8367	2002
PR	10.27	19.34333333	9.073333333	14.78626862	1.705099034	151248.7417	2002
RJ	6.413333333	20.79083333	14.3775	17.0475918	2.356873749	37606.9875	2002
RN	17.34333333	22.76583333	5.4225	20.99995915	1.033159198	52268.89833	2002
RO	16.15	21.99833333	5.848333333	19.73328213	1.063685955	223222.8875	2002
RR	14.02333333	24.0175	9.994166667	21.88331064	1.62198002	229862.295	2002
RS	10.97833333	17.48916667	6.510833333	14.62111207	1.007528105	210953.405	2002
SC	9.2225	19.14666667	9.924166667	13.54574634	2.074749956	67606.82	2002
SE	17.1275	22.86916667	5.741666667	20.03222891	0.940430193	20813.48583	2002
SP	6.451666667	20.2	13.74833333	16.40758903	1.692407514	205636.3133	2002
TO	16.575	21.96666667	5.391666667	19.85378734	0.815781083	262308.2383	2002
AC	18.38	20.78083333	2.400833333	19.57808427	0.547203098	141490.815	2003
AL	15.925	21.63916667	5.714166667	19.89900815	0.887594267	26047.80167	2003
AM	13.55333333	23.93416667	10.38083333	21.91161905	0.991158139	1616201.021	2003
AP	19.875	23.805	3.93	21.86865343	0.763478997	145973.2617	2003
BA	11.665	22.40083333	10.73583333	18.32879303	1.471110745	495537.2483	2003
CE	15.755	23.27	7.515	20.99538733	1.371415816	146988.7067	2003
DF	14.81	17.2225	2.4125	15.80452338	0.442388251	4393.6575	2003
ES	7.021666667	20.55	13.52833333	17.55917323	2.314436736	40122.71083	2003
GO	14.06833333	20.565	6.496666667	17.97005683	1.501537953	297476.3208	2003
MA	16.5725	23.30416667	6.731666667	21.02436666	1.256436765	327370.4133	2003
MG	5.701666667	20.28333333	14.58166667	15.63691319	1.709946821	451938.065	2003
MS	15.43083333	20.94916667	5.518333333	18.27410474	1.271339926	325352.1608	2003
MT	14.6875	21.35583333	6.668333333	18.35540307	1.294313485	796771.3367	2003
PA	17.26083333	24.04666667	6.785833333	21.06282797	1.141725876	1234513.41	2003
PB	15.13916667	22.4075	7.268333333	19.52169738	1.497367979	51908.19333	2003
PE	14.63416667	24.1675	9.533333333	18.73229001	1.197574965	87198.81	2003
PI	15.96083333	22.65666667	6.695833333	20.35439793	1.16061048	241667.7667	2003
PR	9.028333333	18.77083333	9.7425	13.52539259	1.693377787	138351.2408	2003
RJ	5.8975	20.4325	14.535	16.66030296	2.41648021	36752.62833	2003
RN	17.67666667	23.14	5.463333333	21.36100275	1.048135952	53167.53583	2003
RO	15.56416667	21.5775	6.013333333	19.1474376	1.133466994	216595.8142	2003
RR	14.39666667	23.965	9.568333333	21.9954434	1.447668821	231040.1375	2003
RS	9.923333333	16.4025	6.479166667	13.62305846	1.019723302	196553.4875	2003
SC	8.224166667	18.08	9.855833333	12.4450354	2.103916543	62113.17167	2003
SE	17.47833333	23.20333333	5.725	20.42261389	0.935547916	21219.09583	2003
SP	5.94	19.87	13.93	15.65595714	1.564952253	196216.1108	2003
TO	16.43166667	22.035	5.603333333	19.5474549	0.815776447	258260.9742	2003
AC	18.1425	20.77416667	2.631666667	19.23534938	0.571776763	139013.87	2004
AL	15.525	21.4325	5.9075	19.59755093	0.939281175	25653.19417	2004
AM	13.31666667	23.67416667	10.3575	21.82207771	0.976957127	1609596.452	2004
AP	19.99583333	23.9775	3.981666667	21.99179213	0.73477319	146795.2125	2004
BA	11.2175	22.40833333	11.19083333	18.07305429	1.505622812	488623.0958	2004
CE	15.73416667	23.10666667	7.3725	20.65848903	1.352380376	144630.0817	2004
DF	15.22833333	17.64166667	2.413333333	16.19827338	0.443457448	4503.12	2004
ES	6.668333333	20.12416667	13.45583333	17.10787819	2.295449036	39091.50167	2004
GO	14.36833333	20.69083333	6.3225	18.18464344	1.538388848	301028.5875	2004
MA	16.85416667	23.46583333	6.611666667	21.10300505	1.24094052	328594.8917	2004
MG	5.016666667	19.7575	14.74083333	15.29325874	1.75683383	442005.7642	2004
MS	15.36916667	20.965	5.595833333	18.27053546	1.339774939	325288.6133	2004
MT	14.93833333	21.41166667	6.473333333	18.50708049	1.264352919	803355.35	2004
PA	17.04416667	24.18166667	7.1375	20.9438324	1.145131158	1227538.961	2004
PB	14.61083333	21.85166667	7.240833333	19.02219882	1.495115603	50580.02667	2004
PE	14.12333333	24.18833333	10.065	18.24303616	1.23293014	84921.33333	2004
PI	16.13833333	22.765	6.626666667	20.31691092	1.123279066	241222.6833	2004
PR	8.703333333	18.2525	9.549166667	13.22204761	1.724924248	135248.325	2004
RJ	5.205	19.74333333	14.53833333	16.04604639	2.425372566	35397.57833	2004
RN	17.16416667	22.69666667	5.5325	20.92747757	1.053603987	52088.49167	2004
RO	16.19333333	21.78583333	5.5925	19.66915495	1.048414816	222497.4808	2004
RR	14.22916667	23.5425	9.313333333	21.66723161	1.391366662	227592.6008	2004
RS	9.630833333	16.27	6.639166667	13.66479652	1.051502012	197155.6842	2004
SC	7.826666667	17.585	9.758333333	12.08617044	2.088943164	60322.07667	2004
SE	17.50333333	23.19666667	5.693333333	20.36547482	0.929058665	21159.72833	2004
SP	5.236666667	18.99583333	13.75916667	15.12587702	1.697499634	189572.6167	2004
TO	16.6825	21.78666667	5.104166667	19.72719201	0.736551202	260635.6608	2004
AC	18.5175	21.02833333	2.510833333	19.65422547	0.566542671	142041.0875	2005
AL	15.92416667	21.535	5.610833333	19.88505602	0.949105808	26029.53833	2005
AM	13.3875	23.78083333	10.39333333	21.91759541	0.886507181	1616641.838	2005
AP	19.97666667	23.91833333	3.941666667	21.90268976	0.772398203	146200.4542	2005
BA	10.9725	22.51083333	11.53833333	17.90983661	1.545924676	484210.3425	2005
CE	15.98583333	23.79666667	7.810833333	21.29484002	1.483575943	149085.175	2005
DF	14.88416667	17.21666667	2.3325	15.81034173	0.434382893	4395.275	2005
ES	6.741666667	20.13833333	13.39666667	17.16162217	2.277126806	39214.30667	2005
GO	14.13583333	20.735	6.599166667	18.0897858	1.479476877	299458.3142	2005
MA	16.61166667	23.885	7.273333333	21.4777669	1.397547836	334430.3083	2005
MG	5.5875	19.75666667	14.16916667	15.36072103	1.641207887	443955.5592	2005
MS	15.5575	21.16416667	5.606666667	18.42372608	1.285917611	328016.0192	2005
MT	14.96583333	21.45083333	6.485	18.56293606	1.284388455	805779.9283	2005
PA	17.36666667	24.5075	7.140833333	21.11082212	1.103082933	1237326.395	2005
PB	14.90916667	22.35916667	7.45	19.39711138	1.521870213	51576.91917	2005
PE	14.4725	24.34166667	9.869166667	18.35572216	1.160689382	85445.88667	2005
PI	15.855	23.15666667	7.301666667	20.35001179	1.294354501	241615.69	2005
PR	9.363333333	18.87083333	9.5075	13.75929604	1.651684997	140743.8392	2005
RJ	5.781666667	20.26833333	14.48666667	16.48637579	2.39439054	36368.945	2005
RN	17.7375	23.37	5.6325	21.53354359	1.100734196	53596.99	2005
RO	16.11	21.9275	5.8175	19.63614141	1.053644658	222124.0317	2005
RR	14.26583333	23.63916667	9.373333333	21.71395651	1.36875997	228083.3992	2005
RS	10.16583333	16.74416667	6.578333333	14.1414205	1.041217872	204032.415	2005
SC	8.453333333	18.2925	9.839166667	12.71258799	2.093421356	63448.52667	2005
SE	17.52916667	23.36666667	5.8375	20.47734039	0.97020659	21275.95667	2005
SP	5.8175	19.65083333	13.83333333	15.56738617	1.632140903	195106.0508	2005
TO	16.36333333	22.30083333	5.9375	19.70757638	0.856340967	260376.4992	2005
AC	18.58363636	20.96	2.376363636	19.57380694	0.544528879	141459.9027	2006
AL	16.01545455	21.61818182	5.602727273	19.95828877	0.909316068	26125.4	2006
AM	13.16909091	23.68727273	10.51818182	21.8377336	0.919553849	1610751.23	2006
AP	19.67545455	23.72727273	4.051818182	21.66437807	0.814656371	144609.7236	2006
BA	11.11909091	22.32363636	11.20454545	17.98066874	1.511041743	486125.36	2006
CE	16.17909091	23.86636364	7.687272727	21.2444069	1.435903654	148732.0927	2006
DF	14.78636364	17.2	2.413636364	15.74844343	0.445700146	4378.067273	2006
ES	6.948181818	20.04	13.09181818	17.18345773	2.209089428	39264.20091	2006
GO	14.03	21.10545455	7.075454545	18.2532185	1.551915851	302163.7791	2006
MA	16.66363636	23.67454545	7.010909091	21.16859529	1.412452564	329616.1973	2006
MG	5.809090909	19.67181818	13.86272727	15.51503765	1.500238236	448415.6182	2006
MS	16.03363636	21.51727273	5.483636364	18.85084909	1.27549253	335620.5173	2006
MT	15.50909091	21.79181818	6.282727273	18.82267008	1.224021197	817054.4627	2006
PA	17.19636364	24.17636364	6.98	20.89960526	1.087621064	1224946.764	2006
PB	15.16454545	22.45818182	7.293636364	19.58776745	1.496213012	52083.87364	2006
PE	14.71272727	24.34272727	9.63	18.594664	1.142503724	86558.16091	2006
PI	15.96090909	23.17909091	7.218181818	20.33643553	1.247008189	241454.4991	2006
PR	9.569090909	19.14909091	9.58	14.06151494	1.686378267	143835.2364	2006
RJ	6.327272727	20.42363636	14.09636364	16.76944119	2.344383453	36993.38727	2006
RN	17.83272727	23.35818182	5.525454545	21.58271778	1.080322367	53719.38455	2006
RO	15.81454545	21.69636364	5.881818182	19.42876238	1.136701845	219778.16	2006
RR	14.16454545	23.57545455	9.410909091	21.72962361	1.359944553	228247.9664	2006
RS	10.24090909	16.86363636	6.622727273	14.3874576	1.048905067	207582.2382	2006
SC	8.565454545	18.42090909	9.855454545	12.93774102	2.098131117	64572.26545	2006
SE	17.43545455	23.26	5.824545455	20.43132908	0.964911546	21228.15091	2006
SP	6.409090909	19.92090909	13.51181818	15.99555994	1.606740987	200472.3527	2006
TO	16.46454545	21.83272727	5.368181818	19.76470055	0.808442795	261131.2236	2006
AC	18.31166667	20.70166667	2.39	19.31187999	0.539649653	139566.9567	2007
AL	15.42916667	21.04416667	5.615	19.40460912	0.93377467	25400.63333	2007
AM	13.24416667	23.62166667	10.3775	21.75521744	0.945416208	1604664.838	2007
AP	19.6875	23.65916667	3.971666667	21.63916442	0.792144997	144441.4225	2007
BA	10.99583333	22.09833333	11.1025	17.95252756	1.500133376	485364.535	2007
CE	16.02666667	23.2525	7.225833333	21.03678617	1.342531481	147278.54	2007
DF	15.03	17.44416667	2.414166667	15.99636691	0.445229168	4446.99	2007
ES	7.015833333	20.17333333	13.1575	17.307686	2.250248218	39548.0625	2007
GO	14.24333333	21.12916667	6.885833333	18.40865984	1.538862967	304736.955	2007
MA	16.89083333	23.78	6.889166667	21.34555327	1.389641934	332371.61	2007
MG	5.878333333	19.54083333	13.6625	15.67021561	1.598648986	452900.5717	2007
MS	15.78666667	21.34666667	5.56	18.65226405	1.248990908	332084.9092	2007
MT	15.43166667	21.90166667	6.47	18.73819964	1.22040045	813387.77	2007
PA	17.45666667	24.06666667	6.61	20.89677811	1.02666965	1224781.062	2007
PB	14.6275	22.07333333	7.445833333	19.15273536	1.528308033	50927.12333	2007
PE	14.13666667	24.08333333	9.946666667	18.19770981	1.216792599	84710.33917	2007
PI	16.22916667	23.26916667	7.04	20.5628981	1.226623552	244143.2892	2007
PR	9.315	18.8925	9.5775	13.89540408	1.708498752	142136.0883	2007
RJ	6.0775	20.40416667	14.32666667	16.68210562	2.334331419	36800.725	2007
RN	17.37583333	22.96666667	5.590833333	21.15439936	1.080564561	52653.3	2007
RO	15.665	21.54833333	5.883333333	19.24504199	1.136463716	217699.915	2007
RR	13.9	23.43166667	9.531666667	21.52781893	1.425231526	226128.21	2007
RS	10.1225	16.58	6.4575	13.74055026	1.01846457	198248.6592	2007
SC	8.463333333	18.39416667	9.930833333	12.68993154	2.109764957	63335.44833	2007
SE	17.01333333	22.86	5.846666667	19.96036493	0.969849856	20738.81917	2007
SP	6.105833333	19.75166667	13.64583333	15.90258631	1.650709942	199307.1142	2007
TO	16.72416667	21.97083333	5.246666667	19.84212332	0.8094208	262154.1333	2007
AC	18.24666667	20.695	2.448333333	19.21448734	0.522847548	138863.1	2008
AL	15.525	21.19333333	5.668333333	19.5130755	0.944485234	25542.61583	2008
AM	12.94916667	23.5375	10.58833333	21.67260413	0.922745216	1598571.281	2008
AP	19.56083333	23.59083333	4.03	21.5558839	0.803285517	143885.525	2008
BA	11.36833333	22.45166667	11.08333333	18.0333297	1.47169743	487549.1017	2008
CE	15.67	23.11583333	7.445833333	20.63369114	1.390929952	144456.4717	2008
DF	14.69916667	17.06333333	2.364166667	15.68635192	0.436359852	4360.805833	2008
ES	6.741666667	20.16833333	13.42666667	17.23024726	2.306954133	39371.115	2008
GO	13.93	20.61166667	6.681666667	17.76134338	1.601986109	294021.2783	2008
MA	16.47166667	23.69333333	7.221666667	21.15557115	1.423022545	329413.3983	2008
MG	5.125833333	19.7625	14.63666667	15.32089261	1.715077897	442804.4383	2008
MS	14.95666667	21.14083333	6.184166667	17.90627766	1.358020151	318803.3675	2008
MT	14.715	21.49916667	6.784166667	18.29410654	1.305126497	794110.5767	2008
PA	17.25166667	24.06666667	6.815	20.81036742	1.076837385	1219716.445	2008
PB	14.535	21.77333333	7.238333333	18.92292936	1.475395434	50316.06917	2008
PE	14.0975	24.0975	10	18.07223648	1.196311144	84126.26083	2008
PI	15.8125	22.8625	7.05	20.08202504	1.221119087	238433.8833	2008
PR	8.629166667	18.1475	9.518333333	13.1673769	1.719528773	134689.0983	2008
RJ	5.31	19.71083333	14.40083333	16.07445792	2.407511511	35460.25417	2008
RN	17.14916667	22.63916667	5.49	20.87018749	1.046576007	51945.89667	2008
RO	15.53083333	21.495	5.964166667	19.10108646	1.207573969	216071.49	2008
RR	13.96166667	23.4175	9.455833333	21.44515177	1.422456095	225259.8742	2008
RS	9.536666667	16.15166667	6.615	13.62239396	1.072768423	196543.9	2008
SC	7.8275	17.6175	9.79	12.03132088	2.107378931	60048.3225	2008
SE	17.3475	23.095	5.7475	20.21255454	0.946998773	21000.84417	2008
SP	5.34	18.91416667	13.57416667	15.01098666	1.629196134	188132.6958	2008
TO	16.3175	21.89916667	5.581666667	19.52384404	0.842008809	257949.0275	2008
AC	18.6675	21.3325	2.665	19.689646	0.525137651	142297.0717	2009
AL	15.8675	21.68916667	5.821666667	19.88020435	0.947277329	26023.1875	2009
AM	13.0825	24.145	11.0625	22.07225677	0.993200751	1628049.659	2009
AP	19.96333333	23.8225	3.859166667	21.83244969	0.733653482	145731.6017	2009
BA	11.74916667	22.82333333	11.07416667	18.4066433	1.500625287	497642.0083	2009
CE	15.42916667	22.80916667	7.38	20.38724527	1.325670717	142731.1042	2009
DF	14.84916667	17.21333333	2.364166667	15.82966427	0.43649975	4400.646667	2009
ES	7.321666667	20.91166667	13.59	17.95165098	2.326682635	41019.5225	2009
GO	14.05333333	20.48	6.426666667	17.90941147	1.549789228	296472.3975	2009
MA	16.62083333	23.83833333	7.2175	21.20957833	1.438849449	330254.3442	2009
MG	5.700833333	20.29083333	14.59	15.61715709	1.741665929	451367.0742	2009
MS	15.165	21.46333333	6.298333333	18.22316244	1.400989613	324445.1842	2009
MT	14.83	21.675	6.845	18.43799682	1.320116279	800356.5658	2009
PA	17.31083333	24.3925	7.081666667	21.17869205	1.176448817	1241304.32	2009
PB	14.64666667	21.73416667	7.0875	18.76286981	1.433366629	49890.47083	2009
PE	14.21	24.07833333	9.868333333	18.22908253	1.187501831	84856.37917	2009
PI	15.97	22.88916667	6.919166667	20.10473546	1.163411224	238703.5242	2009
PR	9.029166667	18.5125	9.483333333	13.5962133	1.710608409	139075.6658	2009
RJ	5.875	20.50916667	14.63416667	16.8335445	2.443072319	37134.79917	2009
RN	16.74083333	22.19666667	5.455833333	20.49892125	1.03177616	51021.815	2009
RO	16.08083333	22.10583333	6.025	19.71615254	1.196542483	223029.1175	2009
RR	14.61166667	23.97416667	9.3625	21.99421062	1.479706464	231027.1883	2009
RS	9.841666667	16.3425	6.500833333	13.66159112	1.02730538	197109.4367	2009
SC	8.206666667	18.14833333	9.941666667	12.42879583	2.135578686	62032.12	2009
SE	17.85	23.5275	5.6775	20.69018207	0.924493012	21497.09917	2009
SP	5.901666667	19.26083333	13.35916667	15.17502892	1.57304354	190188.6375	2009
TO	16.405	22.24583333	5.840833333	19.51440748	0.798685795	257824.3517	2009
AC	18.95916667	21.34166667	2.3825	19.99407338	0.490641544	144497.1683	2010
AL	15.7425	21.45333333	5.710833333	19.71494143	0.953595193	25806.85833	2010
AM	13.4525	24.3175	10.865	22.25984716	0.927828372	1641886.327	2010
AP	19.97083333	24.12166667	4.150833333	21.9838593	0.829089075	146742.2608	2010
BA	11.46666667	22.43	10.96333333	18.17018377	1.464873768	491249.0883	2010
CE	15.995	23.635	7.64	21.39005868	1.395714285	149751.8008	2010
DF	15.245	17.68583333	2.440833333	16.2118765	0.449968103	4506.901667	2010
ES	6.730833333	20.39333333	13.6625	17.38360977	2.329228444	39721.54833	2010
GO	14.3075	21.23083333	6.923333333	18.30492796	1.667873818	303019.7775	2010
MA	17.08	24.43916667	7.359166667	21.908062	1.413516574	341130.4333	2010
MG	5.49	20.06833333	14.57833333	15.30364485	1.759931454	442305.9433	2010
MS	15.17916667	21.08	5.900833333	17.97771947	1.346373262	320075.3175	2010
MT	15.02083333	22.01333333	6.9925	18.78477088	1.349959405	815409.3342	2010
PA	18.09916667	24.74916667	6.65	21.56141772	1.071235959	1263736.254	2010
PB	14.87333333	22.23666667	7.363333333	19.37910399	1.478313171	51529.0375	2010
PE	14.43916667	24.5475	10.10833333	18.36137146	1.201876917	85472.18417	2010
PI	16.28333333	23.73166667	7.448333333	20.65714141	1.273729493	245262.24	2010
PR	9.083333333	18.55333333	9.47	13.53166015	1.675995081	138415.3517	2010
RJ	5.681666667	20.21166667	14.53	16.46873111	2.441674769	36330.02083	2010
RN	17.77833333	23.19666667	5.418333333	21.42582061	1.031941221	53328.8675	2010
RO	16.0775	22.09166667	6.014166667	19.66753418	1.169702508	222479.1467	2010
RR	14.3625	23.97833333	9.615833333	22.00654901	1.488411364	231156.7908	2010
RS	10.07916667	16.63666667	6.5575	13.84280219	1.028160347	199723.95	2010
SC	8.405	18.18916667	9.784166667	12.54226541	2.127807442	62598.44667	2010
SE	17.33583333	23.19083333	5.855	20.28042348	0.972044731	21071.36	2010
SP	5.734166667	19.4825	13.74833333	15.40972027	1.578755771	193130.0242	2010
TO	16.88083333	23.01	6.129166667	20.25315692	0.893261443	267584.7092	2010
AC	19.01909091	21.73818182	2.719090909	19.8696508	0.511462468	143597.9664	2011
AL	15.51454545	21.15636364	5.641818182	19.46248351	0.935365824	25476.39091	2011
AM	13.15909091	24.36727273	11.20818182	22.24782687	0.988734394	1640999.71	2011
AP	19.81727273	23.52636364	3.709090909	21.62779789	0.707822595	144365.5509	2011
BA	10.92636364	21.99727273	11.07090909	17.69728564	1.509708104	478463.8145	2011
CE	15.28727273	22.57636364	7.289090909	20.17666359	1.353971922	141256.8218	2011
DF	14.46181818	16.87363636	2.411818182	15.42169719	0.444283167	4287.231818	2011
ES	6.204545455	19.89636364	13.69181818	16.80987905	2.340524072	38410.57364	2011
GO	13.61272727	20.55727273	6.944545455	17.65393105	1.572367148	292243.1745	2011
MA	16.09636364	23.96636364	7.87	21.04012523	1.574617054	327615.79	2011
MG	5.075454545	19.53272727	14.45727273	14.88556508	1.650984536	430222.6018	2011
MS	15.24181818	21.80181818	6.56	18.338412	1.378052119	326497.0873	2011
MT	14.65090909	22.02727273	7.376363636	18.53349238	1.400187769	804501.8373	2011
PA	17.43181818	24.07272727	6.640909091	21.15658131	1.174504644	1240008.387	2011
PB	14.54636364	21.63909091	7.092727273	18.76577866	1.391570435	49898.20545	2011
PE	14.11636364	24.19181818	10.07545455	17.99424744	1.188968634	83763.22182	2011
PI	15.42727273	22.99272727	7.565454545	19.84050542	1.301604216	235566.3209	2011
PR	9.201818182	18.41545455	9.213636364	13.67028822	1.674076664	139833.3782	2011
RJ	5.504545455	19.82454545	14.32	16.03018091	2.404156793	35362.57909	2011
RN	17.04181818	22.27	5.228181818	20.57174075	0.980353734	51203.06273	2011
RO	16.28636364	22.28545455	5.999090909	19.8989354	1.153443774	225096.7573	2011
RR	14.13	23.64818182	9.518181818	21.79178858	1.52786843	228900.9473	2011
RS	10.08909091	16.66272727	6.573636364	14.08669109	1.062762885	203242.7791	2011
SC	8.361818182	18.12090909	9.759090909	12.59817034	2.092072222	62877.46818	2011
SE	17.14363636	22.89090909	5.747272727	20.0601085	0.939840493	20842.45273	2011
SP	5.569090909	19.30727273	13.73818182	15.23738023	1.569669995	190970.0864	2011
TO	15.93	21.90363636	5.973636364	19.34359962	0.899505828	255567.6382	2011
AC	18.87090909	21.49454545	2.623636364	19.76713499	0.522160143	142857.0845	2012
AL	15.70181818	21.59727273	5.895454545	19.74727412	0.885133458	25849.18182	2012
AM	13.05181818	24.46363636	11.41181818	22.28016026	1.110433796	1643384.621	2012
AP	20.11181818	23.82272727	3.710909091	21.89312945	0.711431393	146136.6391	2012
BA	11.86727273	22.51545455	10.64818182	18.57898603	1.425026569	502301.4664	2012
CE	16.61272727	23.57181818	6.959090909	21.4998708	1.273152028	150520.5955	2012
DF	15.30636364	17.81	2.503636364	16.33768149	0.45653575	4541.875455	2012
ES	7.016363636	20.29818182	13.28181818	17.43555401	2.255192341	39840.24091	2012
GO	14.46636364	21.34272727	6.876363636	18.54567498	1.666799327	307005.1036	2012
MA	17.08272727	24.35181818	7.269090909	21.63496693	1.581211413	336878.07	2012
MG	5.877272727	19.93090909	14.05363636	15.81033826	1.732177849	456950.3964	2012
MS	15.76636364	21.87272727	6.106363636	18.79826903	1.292397163	334684.3818	2012
MT	15.12181818	22.21545455	7.093636364	18.81994915	1.350957199	816936.3527	2012
PA	17.40090909	24.30636364	6.905454545	21.2462963	1.218697282	1245266.673	2012
PB	15.09363636	22.67454545	7.580909091	19.58470512	1.568413842	52075.73091	2012
PE	14.53181818	23.88818182	9.356363636	18.82080812	1.275203721	87610.86182	2012
PI	16.60727273	23.84454545	7.237272727	20.99346891	1.293395847	249255.4564	2012
PR	9.794545455	19.16363636	9.369090909	14.26693207	1.682363071	145936.4482	2012
RJ	6.188181818	20.38363636	14.19545455	16.74746435	2.351072508	36944.90636	2012
RN	17.61272727	23.22636364	5.613636364	21.42701961	1.136435395	53331.85182	2012
RO	16.27	22.27545455	6.005454545	19.9003221	1.196076665	225112.4436	2012
RR	14.24818182	23.73545455	9.487272727	21.88000935	1.558269935	229827.6182	2012
RS	10.73545455	17.39	6.654545455	14.67326694	1.065201759	211705.8955	2012
SC	9.014545455	18.79363636	9.779090909	13.24128741	2.11079756	66087.26545	2012
SE	17.41272727	22.96636364	5.553636364	20.3092064	0.893008025	21101.26545	2012
SP	6.247272727	19.89636364	13.64909091	16.02279255	1.581416873	200813.6591	2012
TO	16.98363636	21.97181818	4.988181818	20.02450211	0.791203405	264563.7218	2012
AC	18.58090909	21.20363636	2.622727273	19.56001145	0.532176423	141360.2027	2013
AL	15.74363636	21.42727273	5.683636364	19.70242795	0.880330388	25790.47818	2013
AM	13.17090909	24.64727273	11.47636364	22.3149311	1.217012411	1645949.318	2013
AP	19.60818182	23.82454545	4.216363636	21.64994007	0.823037044	144513.35	2013
BA	11.66636364	22.13545455	10.46909091	18.25810892	1.42215179	493626.2327	2013
CE	16.18818182	23.54636364	7.358181818	21.34276259	1.313714454	149420.6809	2013
DF	14.91636364	17.43272727	2.516363636	15.93360366	0.460312311	4429.541818	2013
ES	6.398181818	19.99	13.59181818	16.93820569	2.328974092	38703.8	2013
GO	13.98090909	20.97545455	6.994545455	18.05989418	1.750826466	298963.4882	2013
MA	16.93454545	24.44090909	7.506363636	21.62141101	1.549697289	336666.9909	2013
MG	5.141818182	19.89272727	14.75090909	15.19108492	1.777053635	439052.7364	2013
MS	15.03545455	20.92272727	5.887272727	17.83376407	1.361101814	317512.3355	2013
MT	14.56272727	22.13727273	7.574545455	18.44786328	1.435206948	800784.8491	2013
PA	17.23	24.40454545	7.174545455	21.31140456	1.285011405	1249082.733	2013
PB	15.03454545	22.38727273	7.352727273	19.39767924	1.470245726	51578.42909	2013
PE	14.51636364	24.09181818	9.575454545	18.5506474	1.183869503	86353.26364	2013
PI	16.23636364	23.81181818	7.575454545	20.81942497	1.327088055	247189.0327	2013
PR	8.602727273	18.08636364	9.483636364	13.11371377	1.700972143	134140.1782	2013
RJ	5.332727273	19.76363636	14.43090909	16.02035853	2.415197627	35340.91091	2013
RN	17.80454545	23.24727273	5.442727273	21.38030352	1.057167282	53215.57545	2013
RO	15.90181818	21.87454545	5.972727273	19.56138035	1.228370726	221278.3345	2013
RR	13.95363636	23.94636364	9.992727273	21.99161765	1.640992102	230999.9518	2013
RS	9.468181818	16.01090909	6.542727273	13.30214123	1.028313188	191923.2936	2013
SC	7.787272727	17.55454545	9.767272727	11.97512486	2.093222028	59767.84818	2013
SE	17.24272727	22.98636364	5.743636364	20.19336337	0.937307111	20980.90455	2013
SP	5.379090909	19.11909091	13.74	14.95718431	1.542148703	187458.3909	2013
TO	16.76	21.89	5.13	19.89373476	0.737211097	262836.0236	2013
AC	18.88909091	21.66363636	2.774545455	19.86362731	0.573069471	143554.4345	2014
AL	15.47090909	21.20090909	5.73	19.50840822	0.923859065	25536.50636	2014
AM	13.25909091	24.81545455	11.55636364	22.56616141	1.254013726	1664480.065	2014
AP	19.97	23.90090909	3.930909091	21.95625359	0.720870613	146557.9927	2014
BA	11.71636364	22.07727273	10.36090909	18.28857826	1.392578929	494450.0018	2014
CE	16.15090909	23.48090909	7.33	21.22471699	1.337892231	148594.2436	2014
DF	15.66	18.14636364	2.486363636	16.67053957	0.452722739	4634.41	2014
ES	7.09	20.25090909	13.16090909	17.39096996	2.234425457	39738.36636	2014
GO	14.75181818	21.55545455	6.803636364	18.66392424	1.732687715	308962.6018	2014
MA	17.14272727	23.99454545	6.851818182	21.4956102	1.375573651	334708.1464	2014
MG	5.948181818	20.07090909	14.12272727	15.99845538	1.640511034	462387.3573	2014
MS	15.47909091	22.79181818	7.312727273	18.9994801	1.459508345	338266.7436	2014
MT	15.27545455	22.65636364	7.380909091	19.0001519	1.440013868	824758.5936	2014
PA	17.61727273	24.48181818	6.864545455	21.44512811	1.22444069	1256920.404	2014
PB	14.67272727	22.14909091	7.476363636	19.22782933	1.51392336	51126.79818	2014
PE	14.19818182	24.02454545	9.826363636	18.34913758	1.250595961	85415.23545	2014
PI	16.45	23.63181818	7.181818182	20.74730963	1.274906076	246332.8073	2014
PR	10.53363636	19.4	8.866363636	14.85790666	1.628428469	151981.5273	2014
RJ	6.292727273	20.38727273	14.09454545	16.75167024	2.349232955	36954.18455	2014
RN	17.54727273	23.09545455	5.548181818	21.30547062	1.08152463	53029.31636	2014
RO	16.45545455	22.53090909	6.075454545	20.21648635	1.251578343	228688.8936	2014
RR	14.03727273	24.34090909	10.30363636	22.31299791	1.702872709	234375.73	2014
RS	11.43818182	18.05727273	6.619090909	15.25734575	1.048852809	220132.9845	2014
SC	9.685454545	19.44909091	9.763636364	13.92930493	2.105122979	69521.16091	2014
SE	17.09727273	22.89454545	5.797272727	20.06630064	0.952566408	20848.88636	2014
SP	6.360909091	19.95181818	13.59090909	16.09490705	1.600140093	201717.47	2014
TO	16.95636364	21.92090909	4.964545455	20.21265482	0.771665673	267049.5955	2014
AC	19.11166667	21.70833333	2.596666667	20.03193303	0.527478408	144770.78	2015
AL	15.98583333	21.86	5.874166667	20.0106519	0.89425152	26193.94333	2015
AM	13.72666667	24.91916667	11.1925	22.82082131	1.185726426	1683263.78	2015
AP	20.35333333	24.43666667	4.083333333	22.36344532	0.737406878	149275.9975	2015
BA	12.27833333	22.60333333	10.325	18.90573704	1.399973439	511135.5067	2015
CE	16.41	23.58666667	7.176666667	21.40395884	1.295016566	149849.1158	2015
DF	15.71833333	18.1225	2.404166667	16.7213699	0.442410248	4648.540833	2015
ES	7.740833333	20.7425	13.00166667	17.98863348	2.184270836	41104.0275	2015
GO	14.91	21.61	6.7	18.76589027	1.670956295	310650.5475	2015
MA	17.35833333	24.04916667	6.690833333	21.81746671	1.249506325	339719.7742	2015
MG	6.331666667	20.84333333	14.51166667	16.41710634	1.76663474	474487.2075	2015
MS	15.73916667	22.92333333	7.184166667	19.04997332	1.477706733	339165.725	2015
MT	15.42083333	22.76083333	7.34	19.1339745	1.423178365	830567.565	2015
PA	17.7475	24.78416667	7.036666667	21.70720934	1.24992048	1272281.247	2015
PB	15.16166667	22.57083333	7.409166667	19.58755579	1.536462626	52083.31083	2015
PE	14.64583333	23.93833333	9.2925	18.91535213	1.273770924	88050.96417	2015
PI	16.7575	23.53166667	6.774166667	21.11145877	1.148918793	250656.35	2015
PR	10.21916667	19.2975	9.078333333	14.55269772	1.63765017	148859.545	2015
RJ	6.515833333	20.89916667	14.38333333	17.22069054	2.360323126	37988.84333	2015
RN	17.73333333	23.28916667	5.555833333	21.47416198	1.089121235	53449.18917	2015
RO	16.50583333	22.6075	6.101666667	20.30274856	1.195235318	229664.6917	2015
RR	13.995	24.455	10.46	22.50538406	1.686629662	236396.5542	2015
RS	11.15833333	17.68416667	6.525833333	14.78394655	1.023147714	213302.7808	2015
SC	9.314166667	19.10833333	9.794166667	13.56395863	2.080236429	67697.7175	2015
SE	17.65916667	23.2675	5.608333333	20.57896295	0.907405402	21381.5425	2015
SP	6.545	20.24	13.695	15.99878953	1.508503607	200512.8292	2015
TO	17.21916667	22.40166667	5.1825	20.40449699	0.77795852	269584.2142	2015
